# Supplementary material for: IRF8 configures enhancer landscape in postnatal microglia and directs microglia specific transcriptional programs
Source: bioRxiv. 2024 Jul 1:2023.06.25.546453. Preprint. [Version 3] doi: 10.1101/2023.06.25.546453 (PMC10461927; doi:10.1101/2023.06.25.546453)
Supplement: Supplement 3 [file media-3.xlsx]

## Sheet: IRF8_SALL1_PU.1_Overlap
Table S2: The list of IRF8, SALL1, and PU.1 co-binding sites
Chr	Start	End	Annotation	Distance to TSS	Nearest Ensembl	Gene Name
chr6	120466048	120467691	intron (NM_008359, intron 1 of 12)	3672	ENSMUSG00000002897	Il17ra
chr8	84219807	84220640	intron (NM_172503, intron 10 of 13)	-11316	ENSMUSG00000105458	Mir3074-2
chr18	54846519	54849436	Intergenic	142203	ENSMUSG00000052713	Zfp608
chr5	135125563	135128337	intron (NR_152882, intron 7 of 16)	20059	ENSMUSG00000005373	Mlxipl
chr3	142619619	142621406	promoter-TSS (NM_010260)	-151	ENSMUSG00000028270	Gbp2
chr5	135933422	135935193	intron (NM_018871, intron 1 of 1)	334	ENSMUSG00000051391	Ywhag
chr1	37495559	37496709	intron (NM_001290801, intron 2 of 14)	-7529	ENSMUSG00000103948	4930594C11Rik
chr5	64391485	64393811	Intergenic	75294	ENSMUSG00000100911	1700027F09Rik
chr8	104232822	104233588	intron (NR_045642, intron 5 of 8)	15353	ENSMUSG00000035824	Tk2
chr8	106818775	106821705	intron (NM_173037, intron 17 of 17)	-50002	ENSMUSG00000031910	Has3
chr1	152810198	152811485	intron (NM_010877, intron 2 of 15)	10688	ENSMUSG00000026480	Ncf2
chr10	121364758	121367554	intron (NM_001364695, intron 1 of 13)	1066	ENSMUSG00000034707	Gns
chr12	116434179	116436616	intron (NM_133762, intron 17 of 28)	29961	ENSMUSG00000042029	Ncapg2
chr4	145239717	145241561	intron (NM_011610, intron 1 of 9)	6231	ENSMUSG00000028599	Tnfrsf1b
chr19	40658752	40664371	intron (NM_009848, intron 1 of 9)	1791	ENSMUSG00000048120	Entpd1
chr2	71661551	71664322	intron (NR_039557, intron 2 of 3)	-56481	ENSMUSG00000064263	Platr26
chr7	127759536	127760371	intron (NM_172748, intron 7 of 10)	-9862	ENSMUSG00000043964	Orai3
chr4	120992519	120994337	intron (NM_133716, intron 1 of 9)	-20106	ENSMUSG00000106436	Mir7015
chr16	24826147	24826903	intron (NM_178665, intron 8 of 12)	104670	ENSMUSG00000033306	Lpp
chr1	39443558	39444212	intron (NM_001357522, intron 1 of 18)	34862	ENSMUSG00000003134	Tbc1d8
chr15	39256683	39257224	intron (NM_001256382, intron 1 of 26)	58667	ENSMUSG00000037386	Rims2
chr2	29826978	29827945	promoter-TSS (NM_026615)	72	ENSMUSG00000069020	Urm1
chr10	67114997	67116003	Intergenic	-11588	ENSMUSG00000037876	Jmjd1c
chr6	125509707	125512229	Intergenic	-16208	ENSMUSG00000030342	Cd9
chr11	71854263	71855907	Intergenic	85037	ENSMUSG00000085528	4930401O10Rik
chr15	64075025	64076738	Intergenic	-15433	ENSMUSG00000022378	Fam49b
chr17	34347404	34348756	Intergenic	-3435	ENSMUSG00000036322	H2-Ea-ps
chr5	146805281	146806646	Intergenic	-11007	ENSMUSG00000029640	Usp12
chr1	88635551	88637697	Intergenic	65567	ENSMUSG00000049866	Arl4c
chr10	16651441	16653193	Intergenic	443465	ENSMUSG00000101969	Gm20125
chr3	108298022	108299620	intron (NM_001271599, intron 1 of 20)	14757	ENSMUSG00000068747	Sort1
chr5	123376554	123377555	Intergenic	-17744	ENSMUSG00000038342	Mlxip
chr6	32610192	32611091	Intergenic	-22449	ENSMUSG00000029765	Plxna4
chr9	25174447	25176479	Intergenic	-23682	ENSMUSG00000008429	Herpud2
chr4	106865057	106865972	Intergenic	-45956	ENSMUSG00000061887	Ssbp3
chr5	63826329	63827562	intron (NM_029554, intron 1 of 3)	14450	ENSMUSG00000060512	0610040J01Rik
chr9	52234286	52235897	Intergenic	-66685	ENSMUSG00000035164	Zc3h12c
chr10	125747171	125750169	Intergenic	-217549	ENSMUSG00000020105	Lrig3
chr11	101008158	101009361	promoter-TSS (NM_001362641)	-682	ENSMUSG00000019302	Atp6v0a1
chr4	98106947	98110847	intron (NM_001122953, intron 9 of 9)	274368	ENSMUSG00000028563	Tm2d1
chr14	40928265	40929557	intron (NM_001316748, intron 2 of 8)	19298	ENSMUSG00000037824	Tspan14
chr5	150233122	150234032	Intergenic	-26353	ENSMUSG00000056602	Fry
chr13	74003953	74005248	Intergenic	-4819	ENSMUSG00000021573	Tppp
chr6	65822605	65823396	intron (NM_029549, intron 2 of 10)	44038	ENSMUSG00000029913	Prdm5
chr12	85597486	85600214	promoter-TSS (NM_001205052)	-255	ENSMUSG00000034271	Jdp2
chr18	77693812	77694442	intron (NM_001368759, intron 1 of 3)	19860	ENSMUSG00000047466	8030462N17Rik
chr16	24026901	24027828	Intergenic	-38512	ENSMUSG00000022508	Bcl6
chr4	117120446	117121233	non-coding (NR_024078, exon 7 of 7)	4886		Btbd19
chr3	98083299	98084404	intron (NM_010928, intron 5 of 33)	70313	ENSMUSG00000027878	Notch2
chr3	108295039	108296149	intron (NM_001271599, intron 1 of 20)	11530	ENSMUSG00000068747	Sort1
chr12	79641761	79644170	intron (NM_009014, intron 7 of 10)	281768	ENSMUSG00000112765	9430078K24Rik
chr17	7430281	7430993	Intergenic	-45332	ENSMUSG00000056133	Unc93a2
chr2	29698483	29699467	intron (NM_001039087, intron 5 of 25)	52682	ENSMUSG00000079497	Gm13420
chr7	139974192	139974944	intron (NM_001347613, intron 5 of 5)	4187	ENSMUSG00000073795	6430531B16Rik
chr15	7084583	7085982	Intergenic	-44290	ENSMUSG00000054263	Lifr
chr4	135439145	135440104	Intergenic	-5819	ENSMUSG00000059713	Rcan3
chr8	125116091	125117389	intron (NM_174853, intron 3 of 11)	62545	ENSMUSG00000043051	Disc1
chr11	34775456	34776313	intron (NM_033374, intron 1 of 51)	8021	ENSMUSG00000020143	Dock2
chr9	77736368	77738757	Intergenic	-16973	ENSMUSG00000032350	Gclc
chr13	46180480	46182277	Intergenic	-92343	ENSMUSG00000063529	Stmnd1
chr4	149900932	149903289	intron (NM_029035, intron 2 of 2)	52896	ENSMUSG00000039911	Spsb1
chr6	113849173	113850277	intron (NM_009723, intron 3 of 21)	41814	ENSMUSG00000030302	Atp2b2
chr9	61021646	61023476	Intergenic	5492	ENSMUSG00000111290	Gm5122
chr5	99413918	99415511	intron (NR_030692, intron 2 of 3)	-161787	ENSMUSG00000089809	Rasgef1b
chr1	193200293	193201921	intron (NM_153137, intron 1 of 15)	439	ENSMUSG00000037318	Traf3ip3
chr13	94381674	94382797	intron (NM_009680, intron 1 of 26)	23275	ENSMUSG00000021686	Ap3b1
chr7	106528104	106529782	Intergenic	-87870		Gm4759
chr11	86995332	86997086	Intergenic	-2447	ENSMUSG00000018427	Ypel2
chr3	9825366	9827340	intron (NM_001195031, intron 1 of 8)	7326	ENSMUSG00000027508	Pag1
chr1	153894157	153895041	Intergenic	2953	ENSMUSG00000047053	Teddm1a
chr13	44490857	44491772	Intergenic	51587	ENSMUSG00000098144	1700029N11Rik
chr2	144213360	144216262	Intergenic	-25521	ENSMUSG00000074758	Gm5535
chr7	64047672	64051600	Intergenic	-104199	ENSMUSG00000030523	Trpm1
chr2	144262506	144271627	promoter-TSS (NR_030762)	-864	ENSMUSG00000077714	Snord17
chr10	40275630	40276719	Intergenic	17706		Rnu3a
chr18	84806650	84807976	intron (NM_001370919, intron 11 of 12)	31328	ENSMUSG00000117781	Gm17266
chr8	115407486	115408037	Intergenic	299133	ENSMUSG00000055435	Maf
chr17	10326240	10327012	intron (NR_045461, intron 2 of 2)	2024	ENSMUSG00000099384	1700110C19Rik
chr7	43747582	43748205	intron (NR_077063, intron 2 of 2)	8043		2310002F09Rik
chr1	58711225	58714079	promoter-TSS (NM_009805)	-634	ENSMUSG00000026031	Cflar
chr8	115580950	115582888	Intergenic	124975	ENSMUSG00000055435	Maf
chr5	137830063	137831906	intron (NM_153510, intron 3 of 6)	5294	ENSMUSG00000046245	Pilra
chr1	34480915	34486208	Intergenic	-14851	ENSMUSG00000026125	Prss39
chr8	125422223	125423382	intron (NM_001357372, intron 19 of 21)	70031	ENSMUSG00000001995	Sipa1l2
chr18	77796974	77797572	promoter-TSS (NR_152167)	-883		F830208F22Rik
chr17	65884829	65886690	promoter-TSS (NM_001198949)	-4	ENSMUSG00000024096	Ralbp1
chr5	121900422	121901098	intron (NM_007804, intron 4 of 22)	51763	ENSMUSG00000044134	Pheta1
chr12	38863456	38865276	intron (NM_001347379, intron 11 of 11)	80655	ENSMUSG00000004151	Etv1
chr6	148534077	148534961	Intergenic	79790	ENSMUSG00000070995	Gm6313
chr9	123814874	123816038	intron (NM_148925, intron 15 of 18)	8979	ENSMUSG00000048521	Cxcr6
chr18	50087361	50089764	intron (NM_134131, intron 1 of 1)	-34900		C030005K06Rik
chr10	80018665	80020841	promoter-TSS (NM_027521)	78	ENSMUSG00000035697	Arhgap45
chr9	50773835	50775508	promoter-TSS (NM_133981)	-554	ENSMUSG00000032059	Alg9
chr14	44091275	44092655	Intergenic	-10689	ENSMUSG00000072596	Ear2
chr5	123862265	123864517	TTS (NM_030701)	2125	ENSMUSG00000045502	Hcar2
chr14	32931304	32933029	intron (NM_178791, intron 7 of 7)	-59216	ENSMUSG00000041673	Lrrc18
chr3	100640913	100641722	intron (NM_010763, intron 5 of 12)	44156	ENSMUSG00000008763	Man1a2
chr2	73452709	73454401	intron (NM_153138, intron 1 of 7)	334	ENSMUSG00000075284	Wipf1
chr10	14174216	14174905	Intergenic	208181	ENSMUSG00000015501	Hivep2
chr3	51788848	51789949	intron (NM_001004176, intron 2 of 4)	128219	ENSMUSG00000074604	Mgst2
chr17	57346304	57349496	Intergenic	-10786	ENSMUSG00000004730	Adgre1
chr17	28706241	28711714	intron (NM_001168514, intron 2 of 12)	16409	ENSMUSG00000053436	Mapk14
chr17	5829065	5830786	Intergenic	-11399	ENSMUSG00000002365	Snx9
chr13	45266500	45268030	Intergenic	-122477	ENSMUSG00000038175	Mylip
chr4	54496941	54498312	Intergenic	-450319	ENSMUSG00000060206	Zfp462
chr11	108222499	108225527	intron (NM_011101, intron 2 of 16)	119875	ENSMUSG00000050965	Prkca
chr17	84105766	84108480	Intergenic	28463	ENSMUSG00000117571	4933433H22Rik
chr11	83064048	83067351	intron (NM_011408, intron 1 of 1)	587	ENSMUSG00000072620	Slfn2
chr3	95971717	95974415	Intergenic	-12444		Gm9054
chr2	153083726	153084804	Intergenic	18310	ENSMUSG00000027474	Ccm2l
chr2	102736254	102739465	exon (NM_011393, exon 3 of 10)	8901		Gm13872
chr15	53342948	53344072	intron (NM_010162, intron 1 of 10)	2673	ENSMUSG00000061731	Ext1
chr4	43818698	43820956	TTS (NM_019474)	1606	ENSMUSG00000110970	Olfr156
chr1	176816730	176817456	intron (NR_151682, intron 1 of 16)	2433	ENSMUSG00000026504	Sdccag8
chr7	128127689	128130954	promoter-TSS (NM_001363985)	-229	ENSMUSG00000030789	Itgax
chr4	53133061	53134100	intron (NM_013454, intron 2 of 49)	26315	ENSMUSG00000015243	Abca1
chr5	125390088	125395235	Intergenic	-2644	ENSMUSG00000008348	Ubc
chrX	36129466	36130142	intron (NM_133990, intron 2 of 10)	17696	ENSMUSG00000017057	Il13ra1
chr19	17166266	17166866	intron (NM_181348, intron 9 of 19)	172939	ENSMUSG00000038843	Gcnt1
chr7	27197506	27199821	intron (NM_001290511, intron 2 of 6)	-2392	ENSMUSG00000061479	Snrpa
chr14	77877530	77878857	Intergenic	-3276	ENSMUSG00000022013	Dnajc15
chr18	50081984	50083753	intron (NM_134131, intron 1 of 1)	-29206		C030005K06Rik
chr9	107639857	107641908	Intergenic	-5539	ENSMUSG00000032562	Gnai2
chr7	114315907	114318043	intron (NR_029437, intron 3 of 3)	-40859	ENSMUSG00000030751	Psma1
chr12	102252347	102253458	intron (NM_172152, intron 12 of 16)	-30172	ENSMUSG00000044456	Rin3
chr1	173451248	173453067	intron (NM_001013779, intron 2 of 8)	31553	ENSMUSG00000037860	Aim2
chr9	41134356	41135560	intron (NM_176860, intron 1 of 13)	23104	ENSMUSG00000032020	Ubash3b
chr9	89194308	89204028	promoter-TSS (NM_007534)	-105	ENSMUSG00000089929	Bcl2a1b
chr2	168206624	168207724	promoter-TSS (NM_001310088)	-62	ENSMUSG00000051149	Adnp
chr8	67950238	67951089	intron (NM_177698, intron 3 of 14)	23911	ENSMUSG00000030465	Psd3
chr2	38480912	38481897	Intergenic	-30293	ENSMUSG00000026749	Nek6
chr15	53414441	53417247	Intergenic	-69661	ENSMUSG00000061731	Ext1
chr1	171466493	171467236	Intergenic	29303	ENSMUSG00000038235	F11r
chr17	44238487	44239610	intron (NM_172621, intron 2 of 5)	50476	ENSMUSG00000023959	Clic5
chr2	38535942	38536832	intron (NM_001159631, intron 1 of 9)	24511	ENSMUSG00000026749	Nek6
chr6	56755407	56756856	intron (NM_030235, intron 15 of 15)	41082	ENSMUSG00000059486	Kbtbd2
chr16	55698083	55699268	Intergenic	123463	ENSMUSG00000035356	Nfkbiz
chr14	30641219	30642748	Intergenic	-12392	ENSMUSG00000052395	Rft1
chr2	101780474	101782710	intron (NM_001355625, intron 1 of 8)	16115	ENSMUSG00000032841	Prr5l
chr19	57272568	57274297	promoter-TSS (NR_045319)	-528	ENSMUSG00000117684	4930449E18Rik
chr19	10188274	10189238	intron (NM_146094, intron 5 of 11)	-2619	ENSMUSG00000098363	Mir6993
chr14	47541665	47542718	3' UTR (NM_172599, exon 10 of 10)	26243	ENSMUSG00000037526	Atg14
chr2	165318740	165319780	intron (NM_207706, intron 1 of 21)	1566	ENSMUSG00000017670	Elmo2
chr10	25411000	25412046	intron (NM_013511, intron 1 of 19)	3155	ENSMUSG00000019978	Epb41l2
chr3	37328398	37333055	Intergenic	-17927	ENSMUSG00000037225	Fgf2
chr12	102364921	102365904	intron (NM_177620, intron 5 of 9)	74401	ENSMUSG00000021190	Lgmn
chr2	29739132	29739997	3' UTR (NM_001362702, exon 25 of 25)	12093	ENSMUSG00000079497	Gm13420
chr5	113591616	113592350	Intergenic	41563	ENSMUSG00000063430	Wscd2
chr2	148490534	148492619	Intergenic	-48041	ENSMUSG00000027435	Cd93
chr12	52540948	52541965	intron (NM_009706, intron 1 of 5)	25379	ENSMUSG00000035133	Arhgap5
chr17	10841402	10843283	intron (NM_016694, intron 1 of 11)	1983	ENSMUSG00000023826	Prkn
chr14	61665392	61669561	intron (NR_028264, intron 1 of 6)	14897	ENSMUSG00000097589	Dleu2
chr18	79992963	79994155	Intergenic	-25735		Gm36718
chr5	20493393	20494249	intron (NM_015823, intron 9 of 21)	388303	ENSMUSG00000039987	Phtf2
chr6	30403412	30404262	intron (NM_001311087, intron 1 of 8)	1982	ENSMUSG00000029775	Klhdc10
chr11	34389369	34389974	intron (NM_001025382, intron 1 of 3)	74849	ENSMUSG00000069911	Insyn2b
chr6	88901960	88904307	intron (NM_011906, intron 1 of 11)	882	ENSMUSG00000002871	Tpra1
chr5	24577175	24579101	promoter-TSS (NM_001190443)	-671	ENSMUSG00000028953	Abcf2
chr1	55054678	55056277	intron (NM_026424, intron 1 of 3)	2707	ENSMUSG00000025981	Coq10b
chr3	105839344	105842260	Intergenic	25235	ENSMUSG00000104835	Gm5547
chr17	8224933	8227216	Intergenic	-9969	ENSMUSG00000040899	Ccr6
chr1	40354603	40356624	intron (NM_001356478, intron 8 of 10)	31024	ENSMUSG00000070942	Il1rl2
chr14	70879516	70881084	Intergenic	-9807	ENSMUSG00000022103	Gfra2
chr2	120110514	120111149	intron (NM_133838, intron 3 of 5)	-21918		Sptbn5
chr16	33179814	33180632	Intergenic	-4848	ENSMUSG00000022807	Osbpl11
chr3	131698036	131698978	Intergenic	132475	ENSMUSG00000028032	Papss1
chr2	164913071	164913935	Intergenic	-1753	ENSMUSG00000039834	Zfp335
chr5	3500531	3504211	intron (NM_009873, intron 5 of 7)	-41462	ENSMUSG00000058503	Fam133b
chr1	171410101	171413903	intron (NM_009480, intron 1 of 9)	321	ENSMUSG00000026641	Usf1
chr19	47224369	47225706	intron (NM_021360, intron 1 of 5)	-3806	ENSMUSG00000006435	Neurl1a
chr19	3914460	3915193	intron (NM_026316, intron 9 of 9)	-2052	ENSMUSG00000059734	Ndufs8
chr2	101762809	101763631	intron (NM_001355625, intron 3 of 8)	34487	ENSMUSG00000032841	Prr5l
chr2	52959806	52961197	intron (NM_172409, intron 1 of 26)	102633	ENSMUSG00000036053	Fmnl2
chr10	98798793	98799503	Intergenic	-115494	ENSMUSG00000019943	Atp2b1
chr2	11587454	11589579	intron (NM_152824, intron 8 of 11)	14683	ENSMUSG00000037197	Rbm17
chr19	10949592	10950012	promoter-TSS (NM_023731)	-536	ENSMUSG00000024732	Ccdc86
chr14	103036469	103037972	Intergenic	-3417	ENSMUSG00000114980	4933432I03Rik
chr4	59259550	59260388	promoter-TSS (NR_105031)	-82		Gm12596
chr2	6258106	6259758	intron (NR_040333, intron 3 of 6)	-45938	ENSMUSG00000039063	Echdc3
chr13	100490042	100491484	intron (NM_022011, intron 1 of 15)	1631	ENSMUSG00000021639	Gtf2h2
chr4	135947775	135948737	5' UTR (NM_001357529, exon 1 of 9)	850	ENSMUSG00000028672	Hmgcl
chr7	25394760	25396494	non-coding (NR_073027, exon 2 of 6)	360	ENSMUSG00000003123	Lipe
chr12	80838343	80840195	intron (NM_178682, intron 2 of 5)	48737	ENSMUSG00000021133	Susd6
chr6	83455296	83455906	intron (NM_001347313, intron 1 of 11)	791	ENSMUSG00000034832	Tet3
chr11	121247182	121248081	intron (NM_026272, intron 7 of 10)	10395	ENSMUSG00000000056	Narf
chr4	34465763	34466504	Intergenic	-84482	ENSMUSG00000028291	Akirin2
chr7	104445676	104446838	promoter-TSS (NM_001357467)	-132	ENSMUSG00000030921	Trim30a
chr2	84424972	84428290	Intergenic	-1365	ENSMUSG00000059588	Calcrl
chr16	38769119	38769977	TTS (NM_001285793)	27289	ENSMUSG00000022793	B4galt4
chr2	75682517	75683839	intron (NM_010902, intron 1 of 4)	21485	ENSMUSG00000015839	Nfe2l2
chr11	82952036	82953799	intron (NM_183201, intron 1 of 5)	815	ENSMUSG00000054404	Slfn5
chr6	17480615	17482133	intron (NM_008591, intron 1 of 21)	17417	ENSMUSG00000009376	Met
chr17	55736452	55737057	Intergenic	-13230	ENSMUSG00000032915	Adgre4
chr6	4796884	4798742	Intergenic	18515	ENSMUSG00000093570	Gm20714
chr6	122951784	122953949	5' UTR (NM_001204241, exon 2 of 7)	222	ENSMUSG00000043832	Clec4a3
chr16	73956057	73958763	intron (NM_175549, intron 15 of 27)	384657	ENSMUSG00000104758	Mir691
chr5	115516084	115517437	intron (NM_011223, intron 1 of 10)	10084	ENSMUSG00000029528	Pxn
chr8	82873439	82875690	intron (NM_177378, intron 1 of 6)	11208	ENSMUSG00000047747	Rnf150
chr18	24292058	24292744	Intergenic	-46965	ENSMUSG00000117570	Gm38410
chr1	82929943	82930907	Intergenic	90965	ENSMUSG00000026159	Agfg1
chr14	73432923	73437307	Intergenic	-49826	ENSMUSG00000022108	Itm2b
chr19	31221674	31224908	intron (NM_001013833, intron 3 of 17)	-6895		8430431K14Rik
chr3	30863466	30865780	intron (NM_001286994, intron 1 of 3)	8673	ENSMUSG00000037661	Gpr160
chr1	74248699	74251320	intron (NM_029711, intron 3 of 9)	13492	ENSMUSG00000006304	Arpc2
chr11	71230065	71232013	promoter-TSS (NM_001040696)	-306	ENSMUSG00000070390	Nlrp1b
chr1	34027880	34029424	intron (NM_134448, intron 1 of 97)	17057	ENSMUSG00000026131	Dst
chr13	34700084	34701478	Intergenic	-38861	ENSMUSG00000038246	Fam50b
chr12	100764618	100765479	Intergenic	-14009	ENSMUSG00000021185	Dglucy
chr5	122218500	122219867	intron (NM_001359454, intron 3 of 7)	8896	ENSMUSG00000064267	Hvcn1
chr3	157626669	157628435	intron (NM_011196, intron 2 of 2)	60660	ENSMUSG00000040016	Ptger3
chr16	91455785	91456871	Intergenic	-8776	ENSMUSG00000084866	A930006K02Rik
chrX	73911136	73912222	promoter-TSS (NM_138630)	-381	ENSMUSG00000031389	Arhgap4
chrX	159756680	159757910	intron (NR_110969, intron 1 of 16)	48694	ENSMUSG00000040990	Sh3kbp1
chr3	127795489	127797298	intron (NM_001356430, intron 2 of 2)	5736	ENSMUSG00000046688	Tifa
chr15	3270295	3271241	promoter-TSS (NM_009155)	1	ENSMUSG00000064373	Selenop
chr9	106409927	106412719	Intergenic	-18088	ENSMUSG00000048758	Rpl29
chr6	22473743	22475407	Intergenic	-118494	ENSMUSG00000029672	Fam3c
chr6	88184342	88184989	Intergenic	-9226	ENSMUSG00000015053	Gata2
chr1	64480999	64483147	Intergenic	-50731	ENSMUSG00000025958	Creb1
chr8	125531556	125532151	intron (NM_001357372, intron 1 of 21)	38010	ENSMUSG00000001995	Sipa1l2
chr3	95644747	95646178	Intergenic	-13259	ENSMUSG00000038612	Mcl1
chr15	77846045	77846657	Intergenic	-4176	ENSMUSG00000022443	Myh9
chr18	38439851	38441647	intron (NM_022996, intron 1 of 7)	21842	ENSMUSG00000024425	Ndfip1
chr13	97137409	97138454	promoter-TSS (NM_001271465)	-5	ENSMUSG00000060739	Nsa2
chr17	37491295	37493319	promoter-TSS (NM_146328)	-161	ENSMUSG00000090894	Olfr110
chr7	4070873	4074129	Intergenic	-9297	ENSMUSG00000055541	Lair1
chr15	81392635	81393615	intron (NM_133726, intron 1 of 11)	6569	ENSMUSG00000022403	St13
chr1	52959172	52960435	intron (NM_001368274, intron 2 of 2)	3428	ENSMUSG00000043629	1700019D03Rik
chr18	60910988	60912234	promoter-TSS (NM_001038499)	-380	ENSMUSG00000036412	Arsi
chr8	125599757	125601222	intron (NR_015535, intron 2 of 2)	15851	ENSMUSG00000110629	4930567H12Rik
chr11	20168592	20169605	Intergenic	-32314	ENSMUSG00000020149	Rab1a
chr3	38128544	38130929	Intergenic	78383	ENSMUSG00000106002	5430434I15Rik
chr7	126235952	126236755	intron (NR_131046, intron 2 of 4)	1251	ENSMUSG00000108676	1700123J17Rik
chr16	35763881	35764624	intron (NM_153550, intron 1 of 8)	5118	ENSMUSG00000022848	Slc49a4
chr1	106019687	106020297	intron (NM_001122676, intron 8 of 13)	29586	ENSMUSG00000038866	Zcchc2
chr2	25852361	25853000	Intergenic	-5432	ENSMUSG00000059625	Sohlh1
chr9	7343673	7345975	intron (NM_001320077, intron 1 of 10)	427	ENSMUSG00000049723	Mmp12
chr12	59011725	59013598	promoter-TSS (NM_025656)	-644	ENSMUSG00000020986	Sec23a
chr9	7763249	7764309	promoter-TSS (NR_152989)	-298	ENSMUSG00000050912	Tmem123
chr9	60996822	60999743	Intergenic	-18787	ENSMUSG00000111290	Gm5122
chr8	46834177	46837446	intron (NM_008391, intron 6 of 8)	96066	ENSMUSG00000031627	Irf2
chr1	180601033	180602956	TTS (NM_007415)	14793	ENSMUSG00000098926	Mir6904
chr7	49158499	49159558	intron (NR_154465, intron 3 of 3)	3130		9130015G15Rik
chr19	3359793	3360506	intron (NM_013495, intron 5 of 18)	-28708	ENSMUSG00000024905	Tesmin
chr4	59035915	59037164	intron (NM_025277, intron 1 of 2)	1383	ENSMUSG00000038607	Gng10
chr15	36879522	36880700	Intergenic	-83182	ENSMUSG00000022285	Ywhaz
chr11	23829652	23830851	Intergenic	-59282	ENSMUSG00000020275	Rel
chr11	61747635	61748277	intron (NM_001364087, intron 6 of 11)	8389	ENSMUSG00000020528	Prpsap2
chr15	74959897	74961351	TTS (NM_001164040)	5518	ENSMUSG00000022587	Ly6e
chr12	79645868	79647896	intron (NM_009014, intron 7 of 10)	277851	ENSMUSG00000112765	9430078K24Rik
chr10	67123563	67125124	Intergenic	-2745	ENSMUSG00000037876	Jmjd1c
chr15	48836726	48841402	Intergenic	-47075	ENSMUSG00000022311	Csmd3
chr6	99489469	99490521	intron (NM_001347345, intron 1 of 19)	30998	ENSMUSG00000030067	Foxp1
chr10	98804491	98806315	Intergenic	-109239	ENSMUSG00000019943	Atp2b1
chr12	55298555	55300306	intron (NM_021529, intron 2 of 13)	-3207	ENSMUSG00000021023	Prorp
chr13	37890236	37891344	intron (NM_026830, intron 2 of 9)	1919	ENSMUSG00000039087	Rreb1
chr10	21066350	21067595	intron (NM_001358561, intron 20 of 22)	26152	ENSMUSG00000019986	Ahi1
chr4	129810934	129811834	Intergenic	-9095	ENSMUSG00000028788	Ptp4a2
chr11	77785672	77786546	intron (NM_011586, intron 1 of 39)	8874	ENSMUSG00000000631	Myo18a
chr13	73433059	73434921	Intergenic	-33241	ENSMUSG00000021608	Lpcat1
chr15	83221238	83222163	Intergenic	30029	ENSMUSG00000047878	A4galt
chr12	73606936	73608429	intron (NM_001313977, intron 2 of 14)	22886	ENSMUSG00000021108	Prkch
chr11	78212877	78213564	intron (NM_009297, intron 29 of 36)	18518	ENSMUSG00000044122	Proca1
chr7	79846430	79848053	intron (NM_008486, intron 1 of 20)	969	ENSMUSG00000039062	Anpep
chr4	101213575	101214614	intron (NM_013567, intron 1 of 22)	51129	ENSMUSG00000028530	Jak1
chr4	124989938	124991539	intron (NM_138683, intron 1 of 5)	4308	ENSMUSG00000028871	Rspo1
chr4	10962395	10965838	Intergenic	43503	ENSMUSG00000049969	Plekhf2
chr11	107148919	107149517	Intergenic	-8190		Gm11715
chr4	55740878	55742088	Intergenic	-209008	ENSMUSG00000003032	Klf4
chr1	152427677	152430234	intron (NM_177756, intron 1 of 11)	29088	ENSMUSG00000032649	Colgalt2
chr14	63079068	63080789	Intergenic	24855		2700070H01Rik
chr9	48558482	48559945	Intergenic	45910	ENSMUSG00000032271	Nnmt
chr4	137345055	137346516	intron (NM_009861, intron 1 of 5)	11974	ENSMUSG00000006699	Cdc42
chr4	55797484	55798649	Intergenic	-265591	ENSMUSG00000003032	Klf4
chr17	83272714	83274735	Intergenic	58441	ENSMUSG00000024247	Pkdcc
chr9	108338895	108341561	3' UTR (NM_008160, exon 2 of 2)	1148	ENSMUSG00000063856	Gpx1
chr16	58711500	58713419	Intergenic	6413	ENSMUSG00000047293	Gpr15
chr2	153298354	153299865	intron (NM_008444, intron 1 of 8)	7693	ENSMUSG00000027475	Kif3b
chr1	151074469	151075940	Intergenic	-62830		C730036E19Rik
chr9	78463093	78463925	intron (NM_026658, intron 9 of 11)	15299	ENSMUSG00000032342	Mto1
chr2	160212980	160215145	Intergenic	113432	ENSMUSG00000074623	Gm826
chr4	132804049	132805954	Intergenic	-8637	ENSMUSG00000037731	Themis2
chr1	131480713	131484043	intron (NM_001081011, intron 2 of 22)	44983	ENSMUSG00000026425	Srgap2
chr10	19061377	19065535	Intergenic	-48046	ENSMUSG00000019850	Tnfaip3
chr2	128428749	128430335	promoter-TSS (NR_028591)	-191		Morrbid
chr15	59743911	59745301	Intergenic	50353	ENSMUSG00000115426	Gm19510
chr5	102033191	102034561	intron (NM_172882, intron 2 of 66)	36045	ENSMUSG00000043940	Wdfy3
chr6	15841181	15842103	Intergenic	120981	ENSMUSG00000041390	Mdfic
chr10	60639089	60640136	intron (NR_045556, intron 4 of 68)	56878	ENSMUSG00000012819	Cdh23
chr2	160171009	160171672	Intergenic	154687	ENSMUSG00000086653	9130015L21Rik
chr9	57277932	57279022	Intergenic	-15878	ENSMUSG00000032300	1700017B05Rik
chr2	4491809	4494202	intron (NM_001347086, intron 5 of 24)	-66749	ENSMUSG00000026657	Frmd4a
chr2	43769940	43773780	intron (NM_153820, intron 1 of 13)	-15495	ENSMUSG00000049744	Arhgap15
chr17	79175067	79176878	Intergenic	124066	ENSMUSG00000024084	Qpct
chr5	135686329	135689287	Intergenic	-1337	ENSMUSG00000005514	Por
chr5	119058289	119059047	Intergenic	-49568	ENSMUSG00000100573	1700081H04Rik
chr10	25366661	25368027	intron (NM_001358753, intron 1 of 18)	7546	ENSMUSG00000019978	Epb41l2
chr5	30035850	30036586	Intergenic	23104	ENSMUSG00000025746	Il6
chr19	6275763	6277408	promoter-TSS (NM_010119)	-311	ENSMUSG00000024772	Ehd1
chr16	25052090	25053455	Intergenic	-6867	ENSMUSG00000096960	A230028O05Rik
chr19	9917016	9918931	Intergenic	-18484	ENSMUSG00000024660	Incenp
chr8	90907719	90909737	intron (NM_177224, intron 2 of 39)	-23521	ENSMUSG00000056608	Chd9
chr13	12255623	12259144	intron (NM_001081128, intron 1 of 32)	730	ENSMUSG00000021311	Mtr
chr17	71177512	71179635	Intergenic	-4959	ENSMUSG00000024052	Lpin2
chr11	59525133	59527429	Intergenic	-15288	ENSMUSG00000032691	Nlrp3
chr11	20740888	20744400	Intergenic	-1088	ENSMUSG00000049659	Aftph
chr2	46442814	46444433	Intergenic	747018	ENSMUSG00000086202	1700019E08Rik
chr5	32995095	32996533	Intergenic	-23002	ENSMUSG00000018965	Ywhah
chr1	132369854	132371434	intron (NM_178874, intron 2 of 4)	-2696	ENSMUSG00000042066	Tmcc2
chr6	119481776	119483089	3' UTR (NM_133940, exon 1 of 1)	2764	ENSMUSG00000030019	Fbxl14
chr11	75428639	75429972	Intergenic	-6682	ENSMUSG00000000753	Serpinf1
chr11	34777600	34779801	intron (NM_033374, intron 1 of 51)	5205	ENSMUSG00000020143	Dock2
chr4	126017857	126019609	Intergenic	-5926	ENSMUSG00000028859	Csf3r
chr6	134071737	134073371	intron (NM_001303102, intron 2 of 8)	36854	ENSMUSG00000030199	Etv6
chr2	38482703	38483662	Intergenic	-28515	ENSMUSG00000026749	Nek6
chr17	47507667	47509610	intron (NM_001081635, intron 1 of 6)	3587	ENSMUSG00000034165	Ccnd3
chr13	102668131	102670043	Intergenic	-24460	ENSMUSG00000021624	Cd180
chr15	103453485	103455398	intron (NM_153505, intron 1 of 30)	616	ENSMUSG00000022488	Nckap1l
chr6	142915110	142915878	intron (NM_011374, intron 1 of 4)	48958	ENSMUSG00000030283	St8sia1
chr6	29694194	29697647	intron (NM_001301407, intron 1 of 7)	1706	ENSMUSG00000001763	Tspan33
chr8	41038799	41042204	intron (NM_001005863, intron 5 of 13)	1430	ENSMUSG00000045636	Mtus1
chr13	91702042	91702929	non-coding (NR_015501, exon 2 of 2)	-39036	ENSMUSG00000021620	Acot12
chr7	101896216	101897283	intron (NM_001291349, intron 1 of 4)	418	ENSMUSG00000030649	Anapc15
chrX	164941441	164941990	intron (NM_029730, intron 13 of 14)	38660	ENSMUSG00000061778	Mospd2
chr13	24035960	24038126	intron (NM_026825, intron 33 of 37)	-45829	ENSMUSG00000021337	Scgn
chr5	3368155	3370037	intron (NM_009873, intron 2 of 7)	25203	ENSMUSG00000040274	Cdk6
chr16	91451197	91452894	Intergenic	-13059	ENSMUSG00000084866	A930006K02Rik
chr7	122919755	122920419	Intergenic	50372		4930413G21Rik
chr9	13545561	13546311	Intergenic	-74053	ENSMUSG00000031925	Maml2
chr1	165697563	165698369	intron (NM_178593, intron 1 of 6)	10128	ENSMUSG00000040723	Rcsd1
chr1	134803368	134804611	promoter-TSS (NR_015606)	-147	ENSMUSG00000073557	Ppp1r12b
chr4	129576912	129579148	intron (NM_182783, intron 1 of 1)	550	ENSMUSG00000050493	Fam167b
chr7	142397832	142400628	Intergenic	-11403	ENSMUSG00000007891	Ctsd
chr7	141539945	141541466	promoter-TSS (NM_001369350)	-877	ENSMUSG00000025512	Chid1
chr9	45405208	45406112	promoter-TSS (NM_007503)	-417	ENSMUSG00000059412	Fxyd2
chr6	83416655	83418498	intron (NM_183138, intron 2 of 10)	-16474	ENSMUSG00000099045	Mir6374
chr14	74871852	74873705	intron (NM_001033439, intron 1 of 19)	75099	ENSMUSG00000068015	Lrch1
chr2	132220688	132222428	Intergenic	26230	ENSMUSG00000027341	Tmem230
chr4	59465019	59466551	Intergenic	-27152	ENSMUSG00000038578	Susd1
chr1	177521082	177521901	Intergenic	58038		Mir12179
chr6	54284151	54285243	intron (NM_001311133, intron 2 of 7)	11875	ENSMUSG00000004633	Chn2
chr9	59735167	59736207	3' UTR (NM_001172069, exon 3 of 3)	14962	ENSMUSG00000051705	Senp8
chr7	122395358	122396363	intron (NM_001316672, intron 2 of 16)	106735	ENSMUSG00000052889	Prkcb
chr18	5688350	5688773	intron (NM_001360981, intron 2 of 8)	95914	ENSMUSG00000024238	Zeb1
chr11	51920916	51922207	Intergenic	-46070	ENSMUSG00000020392	Cdkn2aipnl
chr2	153090286	153091286	Intergenic	-17682	ENSMUSG00000003283	Hck
chr4	8853096	8854532	intron (NM_001277149, intron 28 of 37)	102490	ENSMUSG00000041235	Chd7
chr2	68825127	68825766	Intergenic	-35995	ENSMUSG00000027035	Cers6
chr2	58491194	58491619	intron (NM_001355048, intron 3 of 10)	70004	ENSMUSG00000026836	Acvr1
chr8	46595491	46596244	intron (NM_001001184, intron 6 of 14)	21360	ENSMUSG00000038225	Primpol
chr14	52197194	52198493	promoter-TSS (NM_033618)	-604	ENSMUSG00000035726	Supt16
chr10	34209821	34210453	Intergenic	-2902	ENSMUSG00000039497	Dse
chr1	172450245	172451408	Intergenic	-24534	ENSMUSG00000026548	Slamf9
chr17	8158236	8161295	Intergenic	-5753	ENSMUSG00000069135	Fgfr1op
chr11	70489090	70490435	Intergenic	-15512	ENSMUSG00000018919	Tm4sf5
chr18	24407293	24410201	Intergenic	20423	ENSMUSG00000065532	Mir187
chr11	71284182	71285982	intron (NR_027858, intron 1 of 12)	150	ENSMUSG00000092528	Nlrp1c-ps
chr7	30952778	30954146	intron (NM_011680, intron 7 of 9)	3341	ENSMUSG00000058239	Usf2
chr2	143978041	143979104	intron (NM_024281, intron 2 of 23)	32691	ENSMUSG00000027422	Rrbp1
chr2	67378393	67379337	Intergenic	-67137	ENSMUSG00000027022	Xirp2
chr4	119176703	119179212	non-coding (NR_160957, exon 13 of 13)	-3762	ENSMUSG00000045268	Zfp691
chr11	73107860	73108982	intron (NM_008399, intron 2 of 30)	17838	ENSMUSG00000005947	Itgae
chr6	50457609	50458887	Intergenic	-1894	ENSMUSG00000029822	Osbpl3
chr4	136034659	136035682	Intergenic	-13521	ENSMUSG00000028668	Eloa
chr10	58350462	58353607	promoter-TSS (NM_001359116)	71	ENSMUSG00000019920	Lims1
chr16	11433725	11434538	intron (NM_028964, intron 11 of 20)	28483	ENSMUSG00000071669	Snx29
chr2	92259036	92261351	intron (NM_001362832, intron 6 of 18)	38721	ENSMUSG00000058318	Phf21a
chr9	32472103	32472911	intron (NM_008026, intron 2 of 8)	68945	ENSMUSG00000016087	Fli1
chr5	134228114	134230132	intron (NM_010876, intron 1 of 10)	502	ENSMUSG00000015950	Ncf1
chr5	112355299	112356032	exon (NM_001039228, exon 1 of 1)	368	ENSMUSG00000051503	Gm6583
chr1	60579580	60580285	Intergenic	-13167	ENSMUSG00000026014	Raph1
chr19	41336953	41339987	intron (NM_031376, intron 2 of 16)	46632	ENSMUSG00000025017	Pik3ap1
chr10	117842953	117846682	intron (NM_024457, intron 1 of 7)	1157	ENSMUSG00000052681	Rap1b
chr3	50438164	50439446	exon (NM_011990, exon 2 of 12)	4808	ENSMUSG00000027737	Slc7a11
chrX	169972659	169973783	intron (NM_001290504, intron 3 of 9)	5696	ENSMUSG00000072844	G530011O06Rik
chr1	119479987	119481416	intron (NM_022327, intron 2 of 4)	24081	ENSMUSG00000004451	Ralb
chr1	60937288	60937928	Intergenic	28583	ENSMUSG00000026011	Ctla4
chr6	99784739	99785891	Intergenic	-58923	ENSMUSG00000030069	Prok2
chr18	54982723	54983679	intron (NM_175751, intron 2 of 9)	6979	ENSMUSG00000052713	Zfp608
chr9	19621796	19622547	promoter-TSS (NM_172918)	80	ENSMUSG00000057551	Zfp317
chr13	37475349	37476811	Intergenic	130735	ENSMUSG00000021423	Ly86
chr10	81522795	81525201	5' UTR (NM_010304, exon 1 of 7)	227	ENSMUSG00000034792	Gna15
chr4	62357127	62361436	intron (NM_001355385, intron 1 of 27)	1315	ENSMUSG00000066151	Fkbp15
chr4	40721896	40723521	promoter-TSS (NM_001164672)	133		Gm6297
chr11	21024245	21025270	Intergenic	-66567	ENSMUSG00000020134	Peli1
chr12	52501666	52504662	Intergenic	-12913	ENSMUSG00000035133	Arhgap5
chr11	55154627	55155598	Intergenic	-3404	ENSMUSG00000049491	Slc36a3
chr11	111095905	111097556	Intergenic	30566	ENSMUSG00000041695	Kcnj2
chr10	53374131	53375417	intron (NM_001204983, intron 1 of 12)	5109	ENSMUSG00000038594	Cep85l
chr1	64599582	64602175	3' UTR (NM_009952, exon 9 of 9)	16886	ENSMUSG00000025956	Mettl21a
chr16	23505878	23506666	intron (NM_001359083, intron 2 of 10)	14543	ENSMUSG00000022887	Masp1
chr6	145276117	145277250	Intergenic	26154	ENSMUSG00000086013	Gm15706
chr16	44961084	44963390	intron (NM_029018, intron 5 of 5)	18559	ENSMUSG00000036172	Cd200r3
chr10	77536222	77537894	intron (NR_157228, intron 1 of 13)	6688	ENSMUSG00000000290	Itgb2
chr9	85324226	85326167	exon (NM_001160379, exon 3 of 3)	1928	ENSMUSG00000032265	Tent5a
chr11	69685229	69686079	promoter-TSS (NM_001159505)	-100	ENSMUSG00000089669	Tnfsf13
chr5	9032451	9033041	Intergenic	-35600	ENSMUSG00000003623	Crot
chr8	69005233	69008418	Intergenic	-81911	ENSMUSG00000006273	Atp6v1b2
chr12	59131173	59133514	intron (NM_001165253, intron 1 of 22)	862	ENSMUSG00000021000	Mia2
chr7	39523512	39524217	intron (NM_001004139, intron 1 of 3)	6098	ENSMUSG00000068959	Zfp619
chr16	62854098	62858035	intron (NM_011173, intron 1 of 14)	1759	ENSMUSG00000022912	Pros1
chr6	125572283	125573696	intron (NM_011708, intron 6 of 51)	20041	ENSMUSG00000001930	Vwf
chr3	95984589	95988667	non-coding (NR_045872, exon 3 of 3)	1118		Gm9054
chr5	72843627	72846232	intron (NM_001113461, intron 1 of 17)	23519	ENSMUSG00000029217	Tec
chr5	36561667	36564811	intron (NM_001113362, intron 3 of 14)	19158	ENSMUSG00000029192	Tbc1d14
chr3	89842729	89844557	intron (NM_172530, intron 2 of 5)	12273	ENSMUSG00000046280	She
chr1	151619891	151621942	intron (NM_022018, intron 1 of 13)	49543	ENSMUSG00000026483	Fam129a
chr10	122569378	122571151	promoter-TSS (NR_040616)	-373	ENSMUSG00000112095	A130077B15Rik
chr7	84163337	84164270	Intergenic	-11910	ENSMUSG00000038459	Abhd17c
chr17	35163425	35165816	intron (NM_001199044, intron 1 of 30)	257	ENSMUSG00000024393	Prrc2a
chr7	67369889	67371822	intron (NM_001357324, intron 1 of 11)	2003	ENSMUSG00000030557	Mef2a
chr7	82864784	82867484	Intergenic	-1199	ENSMUSG00000057706	Mex3b
chr2	166900473	166901296	Intergenic	-5212	ENSMUSG00000002718	Cse1l
chr13	112394513	112399373	Intergenic	-67127	ENSMUSG00000021756	Il6st
chr1	166344885	166346624	Intergenic	-33413	ENSMUSG00000026563	Tada1
chr1	84249525	84251858	intron (NM_001003948, intron 1 of 2)	-31730	ENSMUSG00000098851	Mir6353
chr6	39258756	39260069	Intergenic	-52639	ENSMUSG00000042599	Kdm7a
chr14	40965613	40967998	promoter-TSS (NM_145928)	91	ENSMUSG00000037824	Tspan14
chr4	133910222	133911635	Intergenic	-23131	ENSMUSG00000003644	Rps6ka1
chr1	91045141	91046931	intron (NM_001111312, intron 1 of 12)	-7408	ENSMUSG00000026305	Lrrfip1
chr2	166622626	166623755	intron (NM_177782, intron 5 of 39)	58668		Gm29679
chr11	26451879	26453163	intron (NR_102382, intron 7 of 11)	65437	ENSMUSG00000004018	Fancl
chr12	102449682	102452659	Intergenic	-11357	ENSMUSG00000021190	Lgmn
chr2	73484735	73488006	promoter-TSS (NM_001289723)	-617	ENSMUSG00000075284	Wipf1
chr7	48908485	48909716	Intergenic	-27504	ENSMUSG00000046179	E2f8
chr8	122931661	122935278	intron (NM_001081379, intron 2 of 12)	85095	ENSMUSG00000031962	Cdh15
chr2	148874430	148876145	exon (NM_009976, exon 1 of 3)	225	ENSMUSG00000027447	Cst3
chr1	84425876	84427428	intron (NM_152915, intron 8 of 12)	-142007	ENSMUSG00000045658	Pid1
chr14	66264610	66265443	intron (NM_172498, intron 1 of 29)	16026	ENSMUSG00000059456	Ptk2b
chr8	92849617	92850323	intron (NM_008610, intron 11 of 12)	-5363	ENSMUSG00000033192	Lpcat2
chr11	70897060	70898136	intron (NM_019400, intron 5 of 17)	52837	ENSMUSG00000020817	Rabep1
chr7	101851516	101852350	intron (NM_001303239, intron 2 of 5)	5257	ENSMUSG00000032725	Folr2
chr2	138245783	138246347	Intergenic	-10519	ENSMUSG00000062098	Btbd3
chr13	100834475	100835341	Intergenic	-1481	ENSMUSG00000021629	Slc30a5
chr9	78441812	78443547	non-coding (NR_125721, exon 1 of 5)	558	ENSMUSG00000032344	Cgas
chr17	10366728	10367764	Intergenic	42644	ENSMUSG00000099384	1700110C19Rik
chr5	124018097	124022914	intron (NM_177876, intron 1 of 3)	11755	ENSMUSG00000066278	Vps37b
chr12	102444725	102445969	Intergenic	-5534	ENSMUSG00000021190	Lgmn
chr1	74227189	74227909	Intergenic	-8968	ENSMUSG00000006304	Arpc2
chr13	56631181	56632579	intron (NR_155548, intron 10 of 16)	22294	ENSMUSG00000035493	Tgfbi
chr14	74939034	74940231	intron (NM_001033439, intron 1 of 19)	8245	ENSMUSG00000068015	Lrch1
chr4	110285449	110287618	5' UTR (NM_001163399, exon 1 of 7)	301	ENSMUSG00000028546	Elavl4
chr9	50944755	50946827	intron (NM_178710, intron 3 of 15)	63282	ENSMUSG00000037112	Sik2
chr7	28385235	28386864	3' UTR (NM_026042, exon 4 of 4)	6641	ENSMUSG00000003444	Med29
chr2	160627167	160627933	Intergenic	-18347	ENSMUSG00000070544	Top1
chr1	191724335	191725274	intron (NM_172266, intron 2 of 7)	6409	ENSMUSG00000026623	Lpgat1
chr6	125684556	125685924	intron (NM_011708, intron 50 of 51)	-5179	ENSMUSG00000038115	Ano2
chr9	89266445	89269224	Intergenic	56450	ENSMUSG00000066442	Mthfs
chr16	11098313	11099875	intron (NM_029582, intron 5 of 11)	-11164	ENSMUSG00000022498	Txndc11
chr9	51029118	51030893	Intergenic	-20932	ENSMUSG00000037112	Sik2
chr19	24996891	25000133	Intergenic	-1017	ENSMUSG00000052085	Dock8
chr3	109029478	109032994	Intergenic	-3629	ENSMUSG00000040339	Fam102b
chr6	54116321	54118658	intron (NM_001163640, intron 1 of 12)	77557	ENSMUSG00000004633	Chn2
chr2	131516921	131518184	intron (NM_001177840, intron 3 of 3)	25690	ENSMUSG00000027333	Smox
chr10	100031176	100033638	intron (NM_013598, intron 1 of 9)	16586	ENSMUSG00000019966	Kitl
chr12	69475441	69476099	promoter-TSS (NR_038060)	-220	ENSMUSG00000113035	5830428M24Rik
chr4	120016501	120017150	intron (NM_010657, intron 2 of 8)	-144381	ENSMUSG00000028635	Edn2
chrX	10331518	10332216	Intergenic	79562	ENSMUSG00000031173	Otc
chr1	9858695	9859937	intron (NM_001037759, intron 1 of 16)	11035	ENSMUSG00000025915	Sgk3
chr19	46338346	46340306	promoter-TSS (NM_001164294)	-666	ENSMUSG00000036748	Cuedc2
chr11	69058358	69059996	promoter-TSS (NM_028005)	-598	ENSMUSG00000045176	Borcs6
chr9	22814006	22816264	intron (NM_001360258, intron 20 of 21)	339420	ENSMUSG00000035919	Bbs9
chr5	127609592	127612052	intron (NM_133895, intron 1 of 7)	6570	ENSMUSG00000029416	Slc15a4
chr2	4449105	4453715	intron (NM_001347086, intron 3 of 24)	50434	ENSMUSG00000026657	Frmd4a
chr7	43561908	43565071	intron (NM_001008549, intron 1 of 4)	1119	ENSMUSG00000056592	Zfp658
chr7	127206773	127209532	promoter-TSS (NM_001347655)	316	ENSMUSG00000042492	Tbc1d10b
chr2	160666215	160667935	intron (NM_009408, intron 2 of 20)	21178	ENSMUSG00000070544	Top1
chr14	9388682	9391203	Intergenic	-494153	ENSMUSG00000089686	Mnd1-ps
chr12	99979368	99979915	intron (NM_001164426, intron 2 of 2)	15142	ENSMUSG00000045404	Kcnk13
chr9	57650484	57651208	intron (NM_001304761, intron 2 of 14)	2785	ENSMUSG00000032312	Csk
chr12	112894606	112895995	Intergenic	25241	ENSMUSG00000098338	Mir6941
chr1	106931239	106934311	Intergenic	-1674	ENSMUSG00000059956	Serpinb12
chr2	127136374	127137557	Intergenic	-3011	ENSMUSG00000034906	Ncaph
chr2	173528076	173529319	TTS (NM_028158)	6105	ENSMUSG00000027518	1700021F07Rik
chr1	154097253	154098801	Intergenic	-103160	ENSMUSG00000066797	Zfp648
chr12	91182544	91185479	intron (NM_181815, intron 20 of 25)	73782	ENSMUSG00000076118	Mir669c
chr3	10292298	10293133	intron (NM_029310, intron 1 of 5)	8468	ENSMUSG00000027530	Fabp12
chr1	171618381	171620603	Intergenic	-12082	ENSMUSG00000004707	Ly9
chr14	51062875	51065622	Intergenic	-7006	ENSMUSG00000068407	Rnase12
chr5	120570226	120570676	intron (NM_145853, intron 2 of 27)	18162	ENSMUSG00000032741	Tpcn1
chr13	76054980	76056383	exon (NM_175495, exon 1 of 1)	1315	ENSMUSG00000045509	Gpr150
chr7	89247106	89248723	intron (NM_001360745, intron 3 of 13)	90873	ENSMUSG00000039428	Tmem135
chr7	97017236	97018403	intron (NM_153591, intron 6 of 13)	-63932	ENSMUSG00000004508	Gab2
chr17	87378201	87379926	intron (NM_028639, intron 19 of 19)	48678	ENSMUSG00000036557	Stpg4
chr2	122609326	122610369	exon (NM_025961, exon 2 of 9)	1430	ENSMUSG00000027199	Gatm
chr1	170996730	170999157	Intergenic	-20983	ENSMUSG00000059089	Fcgr4
chr12	79612547	79614442	intron (NM_009014, intron 7 of 10)	311239	ENSMUSG00000112765	9430078K24Rik
chr16	21411221	21412863	Intergenic	-11076	ENSMUSG00000033653	Vps8
chr11	23768221	23771803	intron (NM_009044, intron 1 of 9)	957	ENSMUSG00000020275	Rel
chr9	107982740	107984065	TTS (NM_026597)	2514	ENSMUSG00000042106	Inka1
chr17	23966889	23967822	Intergenic	7875	ENSMUSG00000024124	Prss30
chr5	72160605	72165484	intron (NM_001356612, intron 1 of 3)	5145	ENSMUSG00000029213	Commd8
chr7	75699544	75704584	intron (NM_029332, intron 16 of 36)	-146274	ENSMUSG00000055652	Klhl25
chr1	118387624	118390459	promoter-TSS (NM_001359339)	-17	ENSMUSG00000064302	Clasp1
chr15	75829326	75833208	intron (NM_172121, intron 3 of 11)	10641	ENSMUSG00000075600	Zc3h3
chr7	65373083	65374474	Intergenic	-2534	ENSMUSG00000030516	Tjp1
chr17	10855818	10856941	intron (NM_016694, intron 1 of 11)	16020	ENSMUSG00000023826	Prkn
chr8	108720251	108723532	intron (NM_007496, intron 1 of 9)	7247	ENSMUSG00000038872	Zfhx3
chr2	73396940	73397629	Intergenic	-10804	ENSMUSG00000041762	Gpr155
chr5	5320054	5321110	intron (NM_011074, intron 2 of 14)	-54514	ENSMUSG00000028926	Cdk14
chr18	6144717	6145672	Intergenic	-9096	ENSMUSG00000041225	Arhgap12
chr7	83809832	83810712	Intergenic	-15433	ENSMUSG00000011154	Cfap161
chr13	94091640	94095806	intron (NM_172589, intron 1 of 3)	35927	ENSMUSG00000045312	Lhfpl2
chr10	8009656	8012353	Intergenic	-54881	ENSMUSG00000015755	Tab2
chr15	4013064	4014069	non-coding (NR_045740, exon 3 of 3)	-12862	ENSMUSG00000022186	Oxct1
chr8	128653761	128655316	Intergenic	-31116	ENSMUSG00000025809	Itgb1
chr18	80416290	80417123	intron (NM_026295, intron 12 of 12)	-52452	ENSMUSG00000059852	Kcng2
chr5	99213833	99214911	Intergenic	38555	ENSMUSG00000089809	Rasgef1b
chr16	55906613	55907888	intron (NM_028815, intron 10 of 10)	-11971	ENSMUSG00000075033	Nxpe3
chr15	66815218	66821241	intron (NM_009192, intron 1 of 8)	13600	ENSMUSG00000022372	Sla
chr10	44603924	44605797	Intergenic	-146112	ENSMUSG00000038151	Prdm1
chr19	40682476	40684473	intron (NM_009848, intron 1 of 9)	23704	ENSMUSG00000048120	Entpd1
chr9	123850093	123854030	promoter-TSS (NM_001110253)	-162	ENSMUSG00000025241	Fyco1
chr4	3646775	3650939	Intergenic	-7649	ENSMUSG00000085394	2210414B05Rik
chr9	109913289	109915291	Intergenic	-17484	ENSMUSG00000032479	Map4
chr1	192762595	192763597	intron (NM_144881, intron 1 of 11)	8123	ENSMUSG00000037375	Hhat
chr8	56312962	56314216	intron (NM_008278, intron 4 of 6)	19037	ENSMUSG00000031613	Hpgd
chr7	143036648	143038992	intron (NR_110354, intron 2 of 4)	-14930	ENSMUSG00000037706	Cd81
chr14	45079682	45080283	Intergenic	91871	ENSMUSG00000037759	Ptger2
chr7	109628725	109632904	Intergenic	-13667	ENSMUSG00000031024	St5
chr5	86065227	86066831	promoter-TSS (NM_001345903)	-446	ENSMUSG00000029253	Cenpc1
chr2	91080484	91087550	Intergenic	-12661	ENSMUSG00000002111	Spi1
chr15	53555776	53557171	intron (NM_177225, intron 4 of 4)	57806	ENSMUSG00000104794	Mir28c
chr5	29946533	29949177	Intergenic	-65259	ENSMUSG00000025746	Il6
chr17	71117212	71118496	intron (NM_010867, intron 34 of 37)	-65678	ENSMUSG00000024052	Lpin2
chr8	56291909	56297579	intron (NM_008278, intron 1 of 6)	192	ENSMUSG00000031613	Hpgd
chr8	59234309	59234993	Intergenic	322896	ENSMUSG00000049946	BC030500
chr17	9773732	9774525	intron (NR_045433, intron 2 of 3)	1738	ENSMUSG00000117264	4930452A19Rik
chr15	9463404	9464193	intron (NM_029341, intron 4 of 4)	27770	ENSMUSG00000039676	Capsl
chr1	133128334	133131504	Intergenic	-1247	ENSMUSG00000046062	Ppp1r15b
chr14	120761376	120764207	Intergenic	-148403	ENSMUSG00000030662	Ipo5
chr3	22072452	22076487	Intergenic	-2183	ENSMUSG00000027630	Tbl1xr1
chr17	75518171	75519733	intron (NM_001360103, intron 13 of 16)	32994	ENSMUSG00000002017	Fam98a
chr16	89848221	89849266	intron (NM_001145886, intron 12 of 27)	-30391	ENSMUSG00000002489	Tiam1
chr1	86401771	86403158	Intergenic	-13103	ENSMUSG00000026237	Nmur1
chr3	105891402	105895295	intron (NM_027025, intron 1 of 6)	-11073	ENSMUSG00000000562	Adora3
chr11	70466251	70468244	Intergenic	-7263	ENSMUSG00000018920	Cxcl16
chr5	72860873	72862570	intron (NM_001113461, intron 1 of 17)	6727	ENSMUSG00000029217	Tec
chr19	37435550	37437053	intron (NM_008245, intron 1 of 3)	1460	ENSMUSG00000024986	Hhex
chr11	111092687	111093807	Intergenic	27083	ENSMUSG00000041695	Kcnj2
chr3	16180097	16181360	Intergenic	-2437	ENSMUSG00000047213	Ythdf3
chr19	9022392	9023637	intron (NM_001039959, intron 4 of 5)	33730	ENSMUSG00000069833	Ahnak
chr4	128666177	128668324	intron (NM_001195130, intron 1 of 14)	12548	ENSMUSG00000028796	Phc2
chr15	78596681	78601945	intron (NM_028195, intron 1 of 12)	2266	ENSMUSG00000018008	Cyth4
chr6	120152773	120156613	intron (NM_016718, intron 1 of 3)	-39130	ENSMUSG00000041377	Ninj2
chr10	44638439	44639613	Intergenic	-180278	ENSMUSG00000038151	Prdm1
chr13	102692458	102696142	intron (NM_008533, intron 1 of 2)	742	ENSMUSG00000021624	Cd180
chr14	72580194	72581979	intron (NM_207636, intron 7 of 25)	128917	ENSMUSG00000033487	Fndc3a
chr7	67241689	67242813	intron (NM_001291192, intron 8 of 10)	19635	ENSMUSG00000043831	Lysmd4
chr1	62592001	62592660	intron (NM_001081050, intron 22 of 22)	-110987	ENSMUSG00000025969	Nrp2
chr7	90018484	90021939	Intergenic	-8948	ENSMUSG00000097585	E230029C05Rik
chr6	39526845	39527988	intron (NM_172477, intron 1 of 18)	30418	ENSMUSG00000038456	Dennd2a
chr1	156470922	156471902	intron (NM_009230, intron 1 of 15)	2916	ENSMUSG00000026600	Soat1
chr5	137628112	137632093	intron (NM_146164, intron 1 of 17)	979		Gm20605
chr12	99328959	99329464	intron (NM_183186, intron 3 of 5)	120863	ENSMUSG00000033713	Foxn3
chr5	135478032	135479942	intron (NM_146001, intron 1 of 30)	66135	ENSMUSG00000039959	Hip1
chr18	82568571	82569414	intron (NM_001025254, intron 2 of 5)	14484	ENSMUSG00000041607	Mbp
chr8	120792449	120793347	Intergenic	54259	ENSMUSG00000041515	Irf8
chr10	118050281	118053427	Intergenic	-89933	ENSMUSG00000020212	Mdm1
chr6	136463956	136465111	Intergenic	-48964	ENSMUSG00000045291	E330021D16Rik
chr9	90253572	90254485	intron (NM_194334, intron 1 of 12)	16741	ENSMUSG00000037410	Tbc1d2b
chr9	48418016	48418724	Intergenic	-35974		Gm8884
chr1	46894451	46895539	intron (NM_001356417, intron 1 of 10)	30781	ENSMUSG00000025986	Slc39a10
chr13	9148247	9151564	exon (NM_172585, exon 9 of 18)	56024	ENSMUSG00000033499	Larp4b
chr1	37421639	37422841	intron (NM_198006, intron 2 of 2)	7863	ENSMUSG00000026112	Coa5
chr19	61226451	61228503	intron (NM_009970, intron 1 of 11)	941	ENSMUSG00000059326	Csf2ra
chr10	69246992	69248237	intron (NM_001081347, intron 2 of 10)	34420	ENSMUSG00000019944	Rhobtb1
chr11	3123730	3124410	promoter-TSS (NR_003517)	68		Pisd-ps1
chrX	7420620	7421434	promoter-TSS (NR_027925)	20		2010204K13Rik
chr5	124014657	124016189	intron (NM_177876, intron 1 of 3)	16837	ENSMUSG00000066278	Vps37b
chr19	3934786	3937534	intron (NM_001161428, intron 2 of 9)	974	ENSMUSG00000036908	Unc93b1
chr1	36261627	36265452	Intergenic	9886	ENSMUSG00000047180	Neurl3
chr1	184614489	184616545	Intergenic	-57826	ENSMUSG00000101574	1700112H15Rik
chr9	89261496	89262292	Intergenic	50510	ENSMUSG00000066442	Mthfs
chr18	82533392	82535765	intron (NM_001025245, intron 3 of 3)	-19885	ENSMUSG00000041607	Mbp
chr1	171388361	171391782	intron (NM_001005508, intron 1 of 11)	1111	ENSMUSG00000048865	Arhgap30
chr1	181845223	181846415	Intergenic	-3418	ENSMUSG00000004880	Lbr
chr11	73077116	73078251	intron (NM_025818, intron 11 of 12)	-12900	ENSMUSG00000005947	Itgae
chr4	123747926	123751146	intron (NM_023423, intron 1 of 4)	763	ENSMUSG00000023075	Akirin1
chr5	36514623	36516301	intron (NM_001113362, intron 8 of 14)	15161	ENSMUSG00000029192	Tbc1d14
chr12	35319503	35320029	Intergenic	-124869	ENSMUSG00000076253	Mir680-3
chrX	13798794	13799464	intron (NM_009806, intron 1 of 24)	47427	ENSMUSG00000031012	Cask
chr11	97701306	97703921	promoter-TSS (NM_011971)	-821	ENSMUSG00000069744	Psmb3
chr5	99336128	99337114	intron (NR_030692, intron 3 of 3)	-83694	ENSMUSG00000089809	Rasgef1b
chr10	84549233	84550273	intron (NR_040658, intron 2 of 3)	3585	ENSMUSG00000097076	Platr7
chr9	52287306	52288678	Intergenic	-119586	ENSMUSG00000035164	Zc3h12c
chr14	14868858	14870185	intron (NM_001195229, intron 21 of 34)	48706	ENSMUSG00000042567	Nek10
chr14	32812196	32812894	intron (NM_001163616, intron 4 of 4)	-21417	ENSMUSG00000078127	Fam170b
chr13	54218200	54220217	intron (NR_153432, intron 2 of 3)	27075	ENSMUSG00000034987	Hrh2
chr13	5802528	5806059	Intergenic	53799	ENSMUSG00000100625	1700016G22Rik
chr13	113486421	113487360	intron (NR_045501, intron 1 of 6)	15954	ENSMUSG00000114790	4921509O07Rik
chr2	16333269	16336848	Intergenic	-21246	ENSMUSG00000026748	Plxdc2
chr11	69119920	69122067	intron (NM_033041, intron 1 of 3)	540	ENSMUSG00000023781	Hes7
chr9	57420277	57421802	intron (NR_152146, intron 3 of 5)	18697	ENSMUSG00000063849	Ppcdc
chr3	55816277	55817415	intron (NM_030595, intron 39 of 57)	-30259	ENSMUSG00000106572	4933417G07Rik
chr17	8193167	8196479	3' UTR (NM_201230, exon 12 of 12)	29305	ENSMUSG00000069135	Fgfr1op
chr10	21604667	21606298	intron (NR_027968, intron 2 of 2)	12337	ENSMUSG00000050844	1700020N01Rik
chr6	125367447	125368090	intron (NM_198604, intron 14 of 16)	12736	ENSMUSG00000038167	Plekhg6
chr9	109023137	109023683	intron (NR_153430, intron 9 of 13)	-15157	ENSMUSG00000025647	Shisa5
chr1	171450140	171452603	intron (NM_172647, intron 1 of 9)	13810	ENSMUSG00000038235	F11r
chr12	3743863	3746253	intron (NM_001162465, intron 12 of 17)	-61922	ENSMUSG00000020661	Dnmt3a
chr5	65308850	65309373	intron (NM_011258, intron 4 of 24)	26528	ENSMUSG00000029191	Rfc1
chr13	55317937	55319237	TTS (NM_009000)	3393	ENSMUSG00000034789	Rab24
chr4	150472674	150473630	intron (NM_001085492, intron 6 of 22)	179022	ENSMUSG00000039838	Slc45a1
chr17	33554394	33556994	promoter-TSS (NM_053214)	-13	ENSMUSG00000024300	Myo1f
chr7	73558513	73560318	Intergenic	-1020	ENSMUSG00000101970	1810026B05Rik
chr6	38710016	38714623	intron (NM_001294144, intron 12 of 14)	49250	ENSMUSG00000079598	Clec2l
chr6	129405402	129409291	Intergenic	-1516	ENSMUSG00000046080	Clec9a
chr12	37240798	37242893	5' UTR (NM_178767, exon 1 of 13)	206	ENSMUSG00000050103	Agmo
chr6	48432720	48434289	intron (NM_001085417, intron 4 of 4)	11586	ENSMUSG00000068551	Zfp467
chr2	46251065	46252072	Intergenic	554963	ENSMUSG00000086202	1700019E08Rik
chr8	111820720	111822271	intron (NM_001368335, intron 5 of 6)	32842	ENSMUSG00000031954	Cfdp1
chr14	102975039	102977216	TTS (NM_177715)	6505	ENSMUSG00000092901	Mir5130
chr11	22871497	22873228	Intergenic	-12026	ENSMUSG00000051650	B3gnt2
chr7	100430587	100432360	intron (NM_001017985, intron 22 of 32)	-41518	ENSMUSG00000032942	Ucp3
chr18	54988757	54992973	promoter-TSS (NM_175751)	-685	ENSMUSG00000052713	Zfp608
chr11	54617854	54619443	intron (NM_001252496, intron 7 of 28)	22502	ENSMUSG00000037533	Rapgef6
chr17	37545702	37546942	Intergenic	16365	ENSMUSG00000090675	Olfr111
chr13	43787777	43791071	intron (NM_001289915, intron 2 of 4)	4312	ENSMUSG00000015396	Cd83
chr19	34230733	34232136	exon (NM_001360716, exon 5 of 11)	-1191	ENSMUSG00000024776	Stambpl1
chr2	91484117	91485410	intron (NM_172668, intron 16 of 37)	27232	ENSMUSG00000027253	Lrp4
chr11	49247667	49251916	promoter-TSS (NM_001110150)	-761	ENSMUSG00000020346	Mgat1
chr3	142496307	142497474	promoter-TSS (NM_153564)	-44	ENSMUSG00000105504	Gbp5
chr10	94356240	94358487	intron (NM_001359762, intron 1 of 4)	45414	ENSMUSG00000020023	Tmcc3
chr1	170853316	170854300	intron (NM_001081304, intron 2 of 15)	13963	ENSMUSG00000026663	Atf6
chr2	163675587	163677393	intron (NM_001039390, intron 2 of 4)	-17547	ENSMUSG00000035268	Pkig
chr10	4079290	4080556	intron (NM_172308, intron 20 of 27)	106848	ENSMUSG00000040675	Mthfd1l
chr11	96764998	96766156	Intergenic	11978	ENSMUSG00000020876	Snx11
chr15	59809136	59809752	Intergenic	-14485	ENSMUSG00000115426	Gm19510
chr1	172524604	172525629	intron (NM_027972, intron 1 of 11)	3986	ENSMUSG00000026546	Cfap45
chr15	8634209	8637147	3' UTR (NM_148938, exon 10 of 10)	75129	ENSMUSG00000005360	Slc1a3
chr2	84251992	84252793	Intergenic	172874	ENSMUSG00000059588	Calcrl
chr8	120563288	120564707	intron (NM_198671, intron 3 of 15)	25078	ENSMUSG00000031821	Gins2
chr10	80900436	80901249	TTS (NM_001347140)	127	ENSMUSG00000020219	Timm13
chr18	39369358	39371359	intron (NM_175164, intron 22 of 22)	118921	ENSMUSG00000024431	Nr3c1
chr14	30783896	30785234	intron (NM_001166531, intron 7 of 21)	-41029	ENSMUSG00000006526	Stimate
chr15	81021320	81022556	intron (NM_153049, intron 5 of 12)	44173	ENSMUSG00000042303	Sgsm3
chr11	34029994	34032562	intron (NR_155520, intron 4 of 4)	-15650	ENSMUSG00000002699	Lcp2
chr8	72349755	72351116	intron (NM_007944, intron 22 of 23)	31373	ENSMUSG00000055148	Klf2
chr19	3686449	3688242	promoter-TSS (NM_008513)	-781	ENSMUSG00000024913	Lrp5
chr14	33216325	33217522	promoter-TSS (NM_153800)	100	ENSMUSG00000063506	Arhgap22
chr19	37494038	37495937	Intergenic	29733	ENSMUSG00000117800	1700122C19Rik
chr16	95929343	95930303	promoter-TSS (NR_040484)	-746	ENSMUSG00000117232	1600002D24Rik
chrX	17513934	17514961	Intergenic	57560	ENSMUSG00000025040	Fundc1
chr12	25222659	25223943	Intergenic	94127		Gm17746
chr10	100159844	100161686	Intergenic	144944	ENSMUSG00000019966	Kitl
chr15	79734649	79735955	intron (NM_194342, intron 6 of 16)	7234	ENSMUSG00000042524	Sun2
chr15	64197270	64198734	intron (NM_010026, intron 4 of 30)	114671	ENSMUSG00000022377	Asap1
chr8	41363508	41364653	intron (NM_019734, intron 1 of 13)	10617	ENSMUSG00000031591	Asah1
chrX	113867187	113868987	Intergenic	569831	ENSMUSG00000025592	Dach2
chr7	118652629	118653479	intron (NM_001105252, intron 12 of 21)	19318	ENSMUSG00000030650	Tmc5
chr10	40444439	40445190	intron (NM_001291817, intron 4 of 11)	95506	ENSMUSG00000038481	Cdk19
chr7	142391471	142395186	Intergenic	-5501	ENSMUSG00000007891	Ctsd
chr4	43972358	43974363	intron (NM_027450, intron 4 of 4)	-10144	ENSMUSG00000070999	Ccin
chr10	98879965	98882612	Intergenic	-33354	ENSMUSG00000019943	Atp2b1
chr8	120108976	120109651	Intergenic	-4839	ENSMUSG00000031824	6430548M08Rik
chr5	110969642	110971419	intron (NM_001267622, intron 2 of 22)	-33614	ENSMUSG00000076163	Mir701
chr6	59010898	59012189	intron (NM_153574, intron 1 of 17)	12959	ENSMUSG00000037709	Fam13a
chr2	160210499	160212079	Intergenic	116205	ENSMUSG00000074623	Gm826
chr19	47731058	47731667	promoter-TSS (NM_026377)	-394	ENSMUSG00000025066	Sfr1
chr16	30689184	30690008	Intergenic	89873	ENSMUSG00000046546	Fam43a
chr1	105995603	106000054	intron (NM_001122676, intron 1 of 13)	7422	ENSMUSG00000038866	Zcchc2
chr3	51868809	51869458	intron (NM_001004176, intron 1 of 4)	207954	ENSMUSG00000074604	Mgst2
chr8	25979819	25980736	TTS (NM_029037)	-3533	ENSMUSG00000037260	Hgsnat
chr4	150593545	150594624	intron (NM_001085492, intron 12 of 22)	58090	ENSMUSG00000039838	Slc45a1
chr5	147865887	147867381	intron (NM_025624, intron 2 of 5)	6006	ENSMUSG00000029649	Pomp
chr11	69266375	69268617	Intergenic	-30474	ENSMUSG00000020890	Gucy2e
chr2	79712745	79714959	intron (NR_110980, intron 2 of 2)	6072	ENSMUSG00000034683	Ppp1r1c
chr1	14578990	14580665	Intergenic	176139	ENSMUSG00000025930	Msc
chr3	87263323	87263838	promoter-TSS (NM_030707)	-56	ENSMUSG00000015852	Fcrls
chr6	54811459	54812293	Intergenic	-5040	ENSMUSG00000058446	Znrf2
chr14	25468565	25473748	intron (NM_183208, intron 1 of 23)	11971	ENSMUSG00000007817	Zmiz1
chr1	155049258	155052312	Intergenic	32479	ENSMUSG00000096950	Gm9530
chr11	4986453	4989504	intron (NM_001355659, intron 1 of 22)	1154	ENSMUSG00000009090	Ap1b1
chr11	106121575	106124155	intron (NM_011947, intron 5 of 15)	37062	ENSMUSG00000040699	Limd2
chr2	174075879	174077307	promoter-TSS (NM_001102423)	291	ENSMUSG00000027522	Stx16
chr13	83569139	83575486	intron (NM_001347581, intron 1 of 9)	-1295	ENSMUSG00000005583	Mef2c
chr9	46933166	46933723	Intergenic	19841	ENSMUSG00000099696	2900052N01Rik
chr2	117936224	117937287	intron (NR_126479, intron 8 of 9)	114827	ENSMUSG00000086221	4930412B13Rik
chr1	136608702	136609823	Intergenic	-15639	ENSMUSG00000041483	Zfp281
chr5	29839367	29839829	Intergenic	-103662		Gm5129
chr2	129360178	129360841	Intergenic	-9393	ENSMUSG00000074805	Il1bos
chr1	138135084	138138473	intron (NM_011210, intron 2 of 29)	38348	ENSMUSG00000026395	Ptprc
chr10	17660471	17661621	Intergenic	-62182	ENSMUSG00000039910	Cited2
chr5	135145670	135146289	Intergenic	-3707	ENSMUSG00000005374	Tbl2
chr2	52605287	52606571	intron (NM_001037099, intron 2 of 13)	-47318	ENSMUSG00000017412	Cacnb4
chr9	100865964	100866632	intron (NM_001357264, intron 13 of 32)	168586	ENSMUSG00000032527	Pccb
chr2	27350141	27350847	intron (NR_133905, intron 1 of 29)	77114	ENSMUSG00000009621	Vav2
chr11	16955949	16957589	Intergenic	5359	ENSMUSG00000044966	Fbxo48
chr11	34782904	34784297	intron (NM_033374, intron 1 of 51)	305	ENSMUSG00000020143	Dock2
chr1	161494214	161494925	promoter-TSS (NM_183391)	-88	ENSMUSG00000066755	Tnfsf18
chr3	96283801	96285500	intron (NM_010186, intron 5 of 5)	9319	ENSMUSG00000015947	Fcgr1
chr15	93953331	93953993	Intergenic	-26551	ENSMUSG00000116360	9430014N10Rik
chr18	56755716	56756784	Intergenic	48437	ENSMUSG00000024590	Lmnb1
chr14	50864920	50865510	intron (NM_009351, intron 4 of 54)	5339	ENSMUSG00000006281	Tep1
chr2	165453180	165453895	intron (NM_054055, intron 1 of 12)	19660	ENSMUSG00000018459	Slc13a3
chr2	145860316	145861106	exon (NM_028724, exon 9 of 13)	-42530	ENSMUSG00000002728	Naa20
chr16	50759803	50761148	Intergenic	-22934	ENSMUSG00000092276	1700116B05Rik
chr14	54748146	54749835	intron (NM_016972, intron 3 of 10)	32896	ENSMUSG00000022180	Slc7a8
chr17	78372697	78375033	intron (NM_015800, intron 16 of 16)	44287	ENSMUSG00000056121	Fez2
chr4	144890519	144893562	promoter-TSS (NM_001172424)	-787	ENSMUSG00000066026	Dhrs3
chr7	45276589	45277964	Intergenic	-5597	ENSMUSG00000070568	Slc6a21
chr7	43670945	43672493	promoter-TSS (NM_145582)	-312	ENSMUSG00000038888	Ctu1
chr4	117914166	117916202	promoter-TSS (NM_146152)	-185	ENSMUSG00000033365	Ipo13
chr14	66844538	66846690	intron (NM_009955, intron 3 of 13)	22986	ENSMUSG00000022048	Dpysl2
chr18	34958084	34959142	Intergenic	-4262	ENSMUSG00000024359	Hspa9
chr19	40636848	40639167	intron (NM_001304721, intron 1 of 9)	-21763	ENSMUSG00000048120	Entpd1
chr1	36051942	36053252	Intergenic	-15803	ENSMUSG00000045216	Hs6st1
chr8	115486633	115488257	Intergenic	219449	ENSMUSG00000055435	Maf
chr17	57284557	57287071	intron (NM_011691, intron 1 of 26)	6714	ENSMUSG00000034116	Vav1
chr1	120120453	120123514	promoter-TSS (NM_007830)	796	ENSMUSG00000026388	3110009E18Rik
chr13	44503966	44505078	Intergenic	64795	ENSMUSG00000098144	1700029N11Rik
chr7	16207265	16208000	intron (NM_001285932, intron 7 of 16)	14361	ENSMUSG00000006019	Dhx34
chr8	35400040	35401279	Intergenic	23997	ENSMUSG00000046794	Ppp1r3b
chr6	82823926	82824993	Intergenic	-50005	ENSMUSG00000000628	Hk2
chr10	123060577	123063633	intron (NM_001163025, intron 1 of 33)	14400	ENSMUSG00000034602	Mon2
chr15	102393467	102394468	Intergenic	-12349	ENSMUSG00000001280	Sp1
chr4	118144241	118144829	intron (NM_172382, intron 16 of 18)	-9589	ENSMUSG00000028538	St3gal3
chr14	63127507	63132360	intron (NM_007798, intron 1 of 9)	7471	ENSMUSG00000021939	Ctsb
chr13	55201914	55202581	Intergenic	-7535	ENSMUSG00000021488	Nsd1
chr17	7315725	7316609	Intergenic	-8493	ENSMUSG00000071322	Tcp10a
chr10	44458025	44460497	promoter-TSS (NM_007548)	-513	ENSMUSG00000038151	Prdm1
chr15	57920600	57926538	intron (NM_001356310, intron 3 of 19)	11370	ENSMUSG00000022364	Tbc1d31
chr8	128034702	128036409	Intergenic	242670	ENSMUSG00000099326	Mir21c
chr9	32507401	32510855	intron (NM_008026, intron 1 of 8)	32324	ENSMUSG00000016087	Fli1
chr11	8707880	8709058	Intergenic	-43934	ENSMUSG00000020422	Tns3
chr16	33074496	33076301	intron (NM_172823, intron 6 of 16)	12877	ENSMUSG00000022802	Lmln
chr18	80524419	80525380	Intergenic	19647	ENSMUSG00000118319	Gm2176
chr17	56269031	56269504	TTS (NM_174989)	7500	ENSMUSG00000047123	Ticam1
chr18	36748700	36750828	intron (NM_011879, intron 8 of 19)	5108	ENSMUSG00000024474	Ik
chr4	40850623	40852934	intron (NM_022305, intron 1 of 5)	-1640	ENSMUSG00000096377	Mir5123
chr12	55647909	55648722	intron (NM_001368814, intron 37 of 41)	49398	ENSMUSG00000045440	Insm2
chr4	130787406	130788108	Intergenic	-4780	ENSMUSG00000025743	Sdc3
chr2	83728348	83730890	intron (NM_008402, intron 1 of 29)	5222	ENSMUSG00000027087	Itgav
chr7	97885120	97885963	intron (NM_001357362, intron 7 of 15)	-34417	ENSMUSG00000035582	Gdpd4
chr14	25613920	25616284	intron (NM_183208, intron 6 of 23)	11589		Gm45915
chr10	80172795	80173411	TTS (NR_152857)	159	ENSMUSG00000035595	1600002K03Rik
chr10	40475989	40477614	intron (NM_198164, intron 9 of 11)	-93561	ENSMUSG00000019834	Slc22a16
chr2	60045812	60046980	intron (NM_001001182, intron 2 of 35)	52339		Gm13570
chr5	72181331	72185430	Intergenic	-15191	ENSMUSG00000029213	Commd8
chr8	70608526	70612304	Intergenic	-2101	ENSMUSG00000070003	Ssbp4
chr5	114738643	114739795	exon (NM_019834, exon 14 of 19)	19704	ENSMUSG00000098656	Mir7028
chr10	98831416	98832227	Intergenic	-82821	ENSMUSG00000019943	Atp2b1
chr1	170478289	170478902	intron (NR_154593, intron 2 of 9)	78515	ENSMUSG00000038473	Nos1ap
chr10	26827086	26828996	intron (NM_176837, intron 1 of 14)	55529	ENSMUSG00000039031	Arhgap18
chr6	30616436	30617079	intron (NM_144537, intron 4 of 11)	5747	ENSMUSG00000029788	Cpa5
chr7	125613085	125614245	intron (NM_021887, intron 1 of 8)	10236	ENSMUSG00000030745	Il21r
chr6	35133160	35134710	promoter-TSS (NM_016877)	-198	ENSMUSG00000038784	Cnot4
chr16	22118718	22120160	intron (NM_183029, intron 2 of 15)	43860	ENSMUSG00000033581	Igf2bp2
chr4	59837717	59838382	intron (NM_172468, intron 1 of 8)	32399	ENSMUSG00000028385	Snx30
chr5	137330698	137333587	exon (NM_031406, exon 3 of 14)	1440	ENSMUSG00000037344	Slc12a9
chr15	5301890	5303385	Intergenic	-58450	ENSMUSG00000039942	Ptger4
chr1	60015807	60017274	intron (NM_001357296, intron 3 of 10)	26582	ENSMUSG00000026018	Ica1l
chr4	34429188	34431660	Intergenic	-120191	ENSMUSG00000028291	Akirin2
chr16	92440123	92441047	intron (NM_001081549, intron 1 of 3)	25584	ENSMUSG00000022951	Rcan1
chr2	120134161	120136224	intron (NM_133838, intron 2 of 5)	19383	ENSMUSG00000027293	Ehd4
chr12	72310010	72311226	intron (NM_153457, intron 1 of 8)	-73891	ENSMUSG00000021087	Rtn1
chr1	16686881	16689928	promoter-TSS (NM_016923)	-52	ENSMUSG00000025779	Ly96
chr4	139166091	139166795	Intergenic	14212	ENSMUSG00000073739	Gm16287
chr15	27707984	27709984	Intergenic	-27442	ENSMUSG00000056069	Otulinl
chr15	62054311	62058668	intron (NR_132746, intron 1 of 6)	17232	ENSMUSG00000097039	Pvt1
chr11	68430439	68432839	promoter-TSS (NM_177320)	-486	ENSMUSG00000020901	Pik3r5
chr10	24148508	24150931	5' UTR (NM_016797, exon 1 of 10)	402	ENSMUSG00000019998	Stx7
chr1	137852127	137853013	Intergenic	-113885	ENSMUSG00000065565	Mir181a-1
chr3	105857476	105858480	Intergenic	-12880	ENSMUSG00000000562	Tmigd3
chr5	64599745	64602662	intron (NR_045078, intron 3 of 3)	9496	ENSMUSG00000105402	Gm3716
chr7	80043418	80044801	intron (NM_175433, intron 1 of 4)	17881	ENSMUSG00000048897	Zfp710
chr9	45961533	45962585	Intergenic	-6810	ENSMUSG00000034908	Sidt2
chr6	86403720	86405269	5' UTR (NM_001164078, exon 1 of 12)	275	ENSMUSG00000071337	Tia1
chr2	153784281	153785080	intron (NM_001370916, intron 5 of 28)	5434	ENSMUSG00000044083	Efcab8
chr8	84004702	84005238	promoter-TSS (NR_106191)	-658	ENSMUSG00000098823	Mir8111
chrX	17608083	17609555	Intergenic	-36494	ENSMUSG00000025040	Fundc1
chr1	95449476	95451181	Intergenic	136700	ENSMUSG00000051185	Fam174a
chr1	86214557	86216713	intron (NM_030184, intron 19 of 24)	60855	ENSMUSG00000062590	Armc9
chr2	142859860	142862968	intron (NM_001355123, intron 3 of 26)	40050	ENSMUSG00000038844	Kif16b
chr2	19626555	19631834	Intergenic	-28537	ENSMUSG00000043415	Otud1
chr13	41595708	41597408	Intergenic	-9324	ENSMUSG00000087370	Tmem170b
chr2	160267658	160268923	Intergenic	59204	ENSMUSG00000074623	Gm826
chr2	66157645	66159248	Intergenic	-33653	ENSMUSG00000026994	Galnt3
chr6	116013647	116014369	Intergenic	-19003	ENSMUSG00000030123	Plxnd1
chr13	37337021	37338471	Intergenic	-7599	ENSMUSG00000021423	Ly86
chr1	155416226	155417745	intron (NM_011273, intron 1 of 14)	459	ENSMUSG00000026469	Xpr1
chr4	107363915	107364540	Intergenic	-3557	ENSMUSG00000028614	Ndc1
chr9	52270473	52272254	Intergenic	-102957	ENSMUSG00000035164	Zc3h12c
chr3	27080594	27082088	Intergenic	72513	ENSMUSG00000027699	Ect2
chr13	101907141	101909941	Intergenic	-140324	ENSMUSG00000041417	Pik3r1
chr8	121848284	121849133	Intergenic	-19139	ENSMUSG00000040263	Klhdc4
chr17	35917701	35920791	promoter-TSS (NM_001357740)	-26	ENSMUSG00000039220	Ppp1r10
chr5	107949062	107950472	intron (NM_026062, intron 1 of 4)	37310	ENSMUSG00000029270	Dipk1a
chr16	23497387	23499410	intron (NM_001359083, intron 2 of 10)	22417	ENSMUSG00000022887	Masp1
chr1	64200262	64200759	Intergenic	-79121	ENSMUSG00000025959	Klf7
chr2	120661052	120662969	intron (NM_001370940, intron 3 of 32)	32889	ENSMUSG00000033705	Stard9
chr1	171502530	171504384	promoter-TSS (NM_019484)	-21	ENSMUSG00000060244	Alyref2
chr7	101905407	101909025	promoter-TSS (NM_001081679)	-857	ENSMUSG00000078630	Tomt
chr8	78819268	78821378	intron (NM_001191004, intron 1 of 4)	829	ENSMUSG00000031683	Lsm6
chr3	100436378	100438850	non-coding (NR_040543, exon 3 of 3)	11209	ENSMUSG00000086923	4930406D18Rik
chr18	61131494	61132805	exon (NM_134134, exon 21 of 21)	14681	ENSMUSG00000098389	Mir6983
chr10	19066929	19068974	Intergenic	-52541	ENSMUSG00000019850	Tnfaip3
chr6	95462827	95464267	Intergenic	-129554	ENSMUSG00000068180	AY512915
chr2	83742139	83743610	intron (NM_008402, intron 2 of 29)	18477	ENSMUSG00000027087	Itgav
chr17	46751175	46752708	intron (NM_028065, intron 1 of 5)	273	ENSMUSG00000023973	Cnpy3
chr12	69356870	69357835	promoter-TSS (NM_025441)	-176	ENSMUSG00000020982	Nemf
chr17	37538104	37539682	Intergenic	8936	ENSMUSG00000090675	Olfr111
chr2	160236557	160238290	Intergenic	90071	ENSMUSG00000074623	Gm826
chr6	22423329	22424117	Intergenic	-67642	ENSMUSG00000029672	Fam3c
chr19	12793641	12803035	promoter-TSS (NM_134152)	-241	ENSMUSG00000024696	Lpxn
chr11	34046354	34049382	intron (NM_010696, intron 1 of 20)	940	ENSMUSG00000002699	Lcp2
chr2	103151867	103153791	Intergenic	79154	ENSMUSG00000010911	Apip
chr12	82189658	82191047	intron (NM_001167983, intron 1 of 23)	20336	ENSMUSG00000042700	Sipa1l1
chr3	56180930	56181463	intron (NM_030595, intron 1 of 57)	2505	ENSMUSG00000027799	Nbea
chr19	34233378	34234901	exon (NM_001360720, exon 2 of 7)	1514	ENSMUSG00000024776	Stambpl1
chr13	94709474	94711896	Intergenic	-78235	ENSMUSG00000042043	Tbca
chr2	120137208	120139901	intron (NM_133838, intron 1 of 5)	16021	ENSMUSG00000027293	Ehd4
chr6	115879595	115880360	intron (NM_031177, intron 5 of 28)	26449	ENSMUSG00000030323	Ift122
chr5	112341205	112346625	promoter-TSS (NM_027323)	820	ENSMUSG00000042328	Hps4
chr17	71132916	71133642	Intergenic	-50253	ENSMUSG00000024052	Lpin2
chr1	37486332	37487754	non-coding (NR_024017, exon 1 of 1)	1562	ENSMUSG00000103948	4930594C11Rik
chr17	78399983	78401129	intron (NM_001360407, intron 5 of 9)	17596	ENSMUSG00000056121	Fez2
chr13	76596495	76597909	intron (NM_030174, intron 1 of 20)	212241	ENSMUSG00000021596	Mctp1
chr2	93908750	93910806	intron (NM_001363092, intron 1 of 14)	20704	ENSMUSG00000075023	Accsl
chrX	142189760	142191147	intron (NM_001007576, intron 1 of 19)	6483	ENSMUSG00000042282	Gucy2f
chr4	32563819	32566467	intron (NM_001109661, intron 3 of 4)	6519	ENSMUSG00000086150	Bach2os
chr3	116857546	116858822	Intergenic	-1383	ENSMUSG00000033386	Frrs1
chr16	14134484	14135834	intron (NM_001081154, intron 13 of 26)	24115	ENSMUSG00000060657	Marf1
chr12	79754879	79755870	intron (NM_009014, intron 8 of 10)	169359	ENSMUSG00000112765	9430078K24Rik
chr6	58710273	58711047	Intergenic	113988	ENSMUSG00000029802	Abcg2
chr7	108933941	108934639	promoter-TSS (NM_025344)	-125	ENSMUSG00000031029	Eif3f
chr18	69569782	69571291	intron (NM_001361127, intron 8 of 19)	224376	ENSMUSG00000053477	Tcf4
chr11	86738555	86739867	intron (NM_001003908, intron 1 of 31)	18356	ENSMUSG00000047126	Cltc
chr2	126673686	126675815	intron (NM_001271470, intron 1 of 8)	602	ENSMUSG00000027361	Gabpb1
chr1	84436446	84438388	intron (NM_152915, intron 8 of 12)	-152772	ENSMUSG00000045658	Pid1
chr7	100704895	100706817	promoter-TSS (NM_001362169)	-779	ENSMUSG00000029461	Fam168a
chr6	143219780	143221197	Intergenic	-25400		D6Ertd474e
chr11	69408639	69412162	intron (NM_001017426, intron 2 of 23)	5794	ENSMUSG00000018476	Kdm6b
chr6	114874284	114876871	intron (NM_177683, intron 2 of 4)	46244	ENSMUSG00000030315	Vgll4
chr19	12024041	12025387	Intergenic	12026	ENSMUSG00000067529	Olfr1423
chr9	120054585	120056079	intron (NM_009987, intron 1 of 1)	12964	ENSMUSG00000052336	Cx3cr1
chr8	89396336	89397612	Intergenic	-352812	ENSMUSG00000031665	Sall1
chr11	103026066	103031627	intron (NM_008707, intron 1 of 11)	303	ENSMUSG00000020936	Nmt1
chr3	139011209	139013302	intron (NM_001040690, intron 4 of 14)	62946	ENSMUSG00000028149	Rap1gds1
chr14	43829415	43831009	Intergenic	-10573	ENSMUSG00000072601	Ear1
chr9	89256374	89257687	Intergenic	45646	ENSMUSG00000066442	Mthfs
chr13	105310167	105311099	Intergenic	-16148	ENSMUSG00000021720	Rnf180
chr6	58610864	58613988	intron (NM_011920, intron 1 of 15)	15754	ENSMUSG00000029802	Abcg2
chr8	3250931	3251742	intron (NM_001330056, intron 2 of 21)	28281	ENSMUSG00000005534	Insr
chr3	108345316	108346364	exon (NM_019972, exon 13 of 20)	-19071	ENSMUSG00000068745	Mybphl
chr6	137693739	137698267	Intergenic	-39079	ENSMUSG00000030224	Strap
chr9	44234003	44235614	promoter-TSS (NM_007619)	-762	ENSMUSG00000034342	Cbl
chr5	137824419	137826294	intron (NM_153510, intron 4 of 6)	10922	ENSMUSG00000046245	Pilra
chr16	24592126	24594449	intron (NM_178665, intron 4 of 12)	63973		Morf4l1-ps1
chr8	122700628	122703356	Intergenic	-2883	ENSMUSG00000006362	Cbfa2t3
chr4	119911215	119912833	intron (NM_010657, intron 1 of 8)	97346	ENSMUSG00000028634	Hivep3
chr6	125148171	125149535	intron (NM_178787, intron 1 of 8)	3629	ENSMUSG00000038271	Iffo1
chr2	122109685	122110679	intron (NM_145531, intron 4 of 39)	8204	ENSMUSG00000033396	Spg11
chr18	35738547	35740687	intron (NM_001289591, intron 1 of 6)	937	ENSMUSG00000024349	Tmem173
chrX	106633527	106635332	intron (NM_001033541, intron 1 of 3)	-30750	ENSMUSG00000052821	Cysltr1
chr17	28428143	28429708	intron (NM_010220, intron 4 of 10)	57224	ENSMUSG00000024222	Fkbp5
chr10	37105713	37106864	Intergenic	32638	ENSMUSG00000069662	Marcks
chr10	60737703	60740798	intron (NM_023596, intron 2 of 5)	13532	ENSMUSG00000020100	Slc29a3
chr5	143489574	143490406	exon (NM_144915, exon 9 of 15)	25497	ENSMUSG00000039206	Daglb
chr2	62460072	62461163	Intergenic	23036	ENSMUSG00000000394	Gcg
chr15	67172317	67178122	intron (NM_009177, intron 1 of 8)	1663	ENSMUSG00000013846	St3gal1
chr10	21651503	21651903	Intergenic	-39142	ENSMUSG00000056716	Gm5420
chr2	90672970	90674034	Intergenic	-3713	ENSMUSG00000051329	Nup160
chr4	145233154	145234803	intron (NM_011610, intron 1 of 9)	12892	ENSMUSG00000028599	Tnfrsf1b
chr9	47651389	47652963	intron (NM_001025600, intron 1 of 8)	121824	ENSMUSG00000032076	Cadm1
chr13	20231605	20232671	intron (NM_080288, intron 4 of 21)	141631	ENSMUSG00000041112	Elmo1
chr5	122898805	122899851	intron (NM_001003953, intron 12 of 22)	1022	ENSMUSG00000029475	Kdm2b
chr2	132570830	132571349	intron (NM_028802, intron 2 of 19)	7159	ENSMUSG00000027346	Gpcpd1
chr8	89403672	89405766	Intergenic	-360557	ENSMUSG00000031665	Sall1
chr10	22730340	22732956	promoter-TSS (NM_011603)	-201	ENSMUSG00000071359	Tbpl1
chr11	117993250	117994908	intron (NR_151726, intron 1 of 9)	7222	ENSMUSG00000017715	Pgs1
chr16	89870999	89872958	intron (NM_001145886, intron 6 of 27)	-53626	ENSMUSG00000002489	Tiam1
chr7	35026905	35030670	intron (NM_008820, intron 11 of 14)	27779	ENSMUSG00000056216	Cebpg
chr1	36573646	36574432	intron (NM_001126046, intron 12 of 14)	-15658	ENSMUSG00000026121	Sema4c
chr3	105035045	105036966	intron (NM_030249, intron 2 of 5)	16948	ENSMUSG00000062127	Cttnbp2nl
chr13	89383500	89385199	Intergenic	-156287	ENSMUSG00000021613	Hapln1
chr5	64883798	64885978	Intergenic	47811	ENSMUSG00000044827	Tlr1
chr15	100303828	100305317	promoter-TSS (NM_027334)	-245	ENSMUSG00000054619	Mettl7a1
chr17	75451959	75453293	intron (NM_001166493, intron 1 of 16)	-12912	ENSMUSG00000071042	Rasgrp3
chr4	129829480	129831446	intron (NM_001164745, intron 1 of 5)	9755	ENSMUSG00000028788	Ptp4a2
chr11	87527107	87528196	intron (NM_031386, intron 18 of 30)	-39038	ENSMUSG00000020486	2024-09-04
chr5	130000625	130003951	intron (NM_001357025, intron 1 of 10)	761	ENSMUSG00000025534	Gusb
chr17	10093240	10094934	Intergenic	225274	ENSMUSG00000062078	Qk
chr8	39618472	39620591	intron (NM_031195, intron 5 of 8)	23147	ENSMUSG00000025044	Msr1
chr5	122894076	122896176	intron (NM_001003953, intron 12 of 22)	5224	ENSMUSG00000029475	Kdm2b
chr12	40637248	40637963	intron (NM_172803, intron 6 of 52)	191552	ENSMUSG00000035954	Dock4
chr3	105814551	105816366	promoter-TSS (NR_045845)	-109	ENSMUSG00000104835	Gm5547
chr12	35035812	35042107	Intergenic	-8230	ENSMUSG00000020590	Snx13
chr13	5613992	5615540	Intergenic	243326	ENSMUSG00000100625	1700016G22Rik
chr3	144696652	144700202	intron (NM_001282042, intron 5 of 9)	21908	ENSMUSG00000037062	Sh3glb1
chr19	12775075	12776114	intron (NR_024093, intron 8 of 12)	-9962	ENSMUSG00000079415	Cntf
chr2	60820924	60822262	intron (NM_020296, intron 2 of 13)	59845	ENSMUSG00000026970	Rbms1
chr1	181236889	181237710	Intergenic	-25321	ENSMUSG00000038733	Wdr26
chr19	5881799	5882341	intron (NM_001361974, intron 4 of 5)	4248	ENSMUSG00000024818	Slc25a45
chrX	20117667	20118935	intron (NM_177353, intron 15 of 16)	58731	ENSMUSG00000037347	Chst7
chr5	103788951	103789966	intron (NM_133919, intron 3 of 19)	34885	ENSMUSG00000029313	Aff1
chrX	74243291	74244122	intron (NM_001290421, intron 1 of 46)	2828	ENSMUSG00000031328	Flna
chr15	39770921	39771947	intron (NM_022722, intron 9 of 9)	25504	ENSMUSG00000022303	Dcstamp
chr1	88226764	88227604	5' UTR (NM_001281466, exon 1 of 42)	164	ENSMUSG00000079429	Mroh2a
chr2	75774974	75775657	Intergenic	-56862	ENSMUSG00000042410	Agps
chr13	9894705	9896223	intron (NM_033269, intron 4 of 4)	-130143	ENSMUSG00000021156	Zmynd11
chr2	58480449	58481158	intron (NM_001355048, intron 3 of 10)	80607	ENSMUSG00000026836	Acvr1
chr9	70840821	70842534	intron (NM_001324473, intron 1 of 8)	93131	ENSMUSG00000032207	Lipc
chr15	83434905	83436369	intron (NM_001159509, intron 1 of 10)	-2787	ENSMUSG00000016664	Pacsin2
chr2	3656248	3660246	Intergenic	-55211	ENSMUSG00000026655	Fam107b
chr12	98931588	98932233	intron (NM_029553, intron 1 of 13)	11336	ENSMUSG00000021013	Ttc8
chr7	128622260	128623192	intron (NM_178641, intron 1 of 19)	11361	ENSMUSG00000042105	Inpp5f
chr6	108196664	108197592	Intergenic	-11545	ENSMUSG00000030101	Sumf1
chr18	36303861	36305443	Intergenic	4551	ENSMUSG00000110185	Igip
chr11	103248514	103250201	intron (NM_016896, intron 1 of 15)	18044	ENSMUSG00000020941	Map3k14
chr3	55652163	55652993	intron (NM_030595, intron 49 of 57)	-129932	ENSMUSG00000056947	Mab21l1
chr2	128817090	128819397	promoter-TSS (NM_028248)	-60	ENSMUSG00000014353	Tmem87b
chr10	60362148	60362977	intron (NM_028732, intron 3 of 6)	15711	ENSMUSG00000020101	Vsir
chr9	113742524	113743867	intron (NM_001114347, intron 1 of 39)	1722	ENSMUSG00000033392	Clasp2
chr17	84103123	84104130	Intergenic	24966	ENSMUSG00000117571	4933433H22Rik
chr14	8049164	8050704	intron (NM_025341, intron 8 of 8)	-30379		Htd2
chr18	11046041	11046784	intron (NR_105023, intron 4 of 5)	-6098	ENSMUSG00000005836	Gata6
chr11	77370159	77372940	intron (NM_001291190, intron 1 of 13)	23269	ENSMUSG00000037926	Ssh2
chr18	57595796	57599097	intron (NM_001311063, intron 5 of 5)	41139	ENSMUSG00000118322	2210409D07Rik
chr10	84916899	84917759	promoter-TSS (NM_183172)	-284	ENSMUSG00000035620	Ric8b
chr14	14684624	14685551	Intergenic	-17938	ENSMUSG00000021733	Slc4a7
chr5	96978309	96983536	Intergenic	-16767	ENSMUSG00000034663	Bmp2k
chr10	17416258	17419500	Intergenic	-305349	ENSMUSG00000039910	Cited2
chr1	85839508	85842581	intron (NM_001355047, intron 5 of 9)	47027	ENSMUSG00000036707	Cab39
chr2	73370949	73372590	intron (NM_001276444, intron 4 of 15)	14711	ENSMUSG00000041762	Gpr155
chr2	167947896	167949764	intron (NM_011201, intron 1 of 8)	16503	ENSMUSG00000027540	Ptpn1
chr14	60289781	60291590	intron (NM_144843, intron 6 of 13)	25480	ENSMUSG00000021987	Mtmr6
chr14	9411320	9413317	Intergenic	-471777	ENSMUSG00000089686	Mnd1-ps
chr15	36933125	36934262	Intergenic	73709	ENSMUSG00000062397	Zfp706
chr1	191458201	191459014	intron (NR_151615, intron 2 of 5)	6441		Gm32200
chr5	111028288	111028930	intron (NM_001267622, intron 2 of 22)	24465	ENSMUSG00000076163	Mir701
chr11	61653004	61654058	intron (NM_027817, intron 1 of 4)	210	ENSMUSG00000004837	Grap
chr16	14409386	14411000	intron (NM_008576, intron 7 of 30)	48635	ENSMUSG00000023088	Abcc1
chr5	90223654	90224454	promoter-TSS (NR_028088)	-58	ENSMUSG00000035505	Cox18
chr15	103486122	103487063	exon (NM_153505, exon 24 of 31)	-16442	ENSMUSG00000022489	Pde1b
chr10	95150345	95151932	Intergenic	-5313	ENSMUSG00000112481	Gm29684
chr13	37330607	37334760	Intergenic	-12662	ENSMUSG00000021423	Ly86
chr10	117839170	117841958	intron (NM_024457, intron 1 of 7)	5410	ENSMUSG00000052681	Rap1b
chr15	72971385	72972165	intron (NM_180662, intron 8 of 21)	84037	ENSMUSG00000047921	Trappc9
chr16	22545227	22546497	intron (NM_001346673, intron 19 of 23)	-13678	ENSMUSG00000099071	Mir8095
chr15	86224675	86226111	intron (NM_145476, intron 1 of 12)	10934	ENSMUSG00000051864	Tbc1d22a
chr2	168539036	168541626	intron (NM_001037177, intron 3 of 6)	50034	ENSMUSG00000027544	Nfatc2
chr6	54160485	54161141	intron (NM_001163640, intron 1 of 12)	-104045	ENSMUSG00000004633	Chn2
chr7	55967750	55970821	intron (NR_015495, intron 1 of 5)	6754		A230056P14Rik
chr1	131198358	131201540	exon (NM_001311094, exon 1 of 5)	236	ENSMUSG00000026430	Rassf5
chr2	128795919	128797856	intron (NM_008587, intron 18 of 18)	-21416	ENSMUSG00000014353	Tmem87b
chr5	68048038	68050123	intron (NM_001018019, intron 1 of 3)	17245	ENSMUSG00000068082	Grxcr1
chr2	102972986	102974471	Intergenic	-72063	ENSMUSG00000005087	Cd44
chr14	64185665	64186477	intron (NM_001347639, intron 5 of 5)	81748	ENSMUSG00000021966	Prss52
chr3	107777927	107778606	Intergenic	-17797	ENSMUSG00000014599	Csf1
chr16	70326383	70327490	intron (NM_028803, intron 1 of 15)	12987	ENSMUSG00000022707	Gbe1
chr9	108715953	108717115	intron (NM_008924, intron 2 of 10)	24391	ENSMUSG00000032601	Prkar2a
chr2	181541668	181542211	intron (NM_001271585, intron 2 of 5)	21454	ENSMUSG00000000826	Dnajc5
chr7	80142594	80144315	Intergenic	-28104	ENSMUSG00000030541	Idh2
chr3	84319579	84320157	Intergenic	-15093	ENSMUSG00000027993	Trim2
chrX	158310937	158312370	Intergenic	-268456	ENSMUSG00000025658	Cnksr2
chr16	4721137	4723296	Intergenic	-2860	ENSMUSG00000063445	Nmral1
chr17	34535665	34536391	Intergenic	-18676	ENSMUSG00000092618	Btnl6
chr4	114651834	114652839	Intergenic	-169384	ENSMUSG00000055198	Gm12830
chr11	111164494	111165598	Intergenic	98882	ENSMUSG00000041695	Kcnj2
chr8	79373744	79376474	intron (NM_008539, intron 1 of 6)	24319	ENSMUSG00000031681	Smad1
chr9	32516209	32517352	intron (NM_008026, intron 1 of 8)	24672	ENSMUSG00000016087	Fli1
chr12	91591663	91592631	Intergenic	-1660	ENSMUSG00000020962	Gtf2a1
chr14	86885138	86885850	intron (NM_019670, intron 20 of 27)	255730	ENSMUSG00000022021	Diaph3
chr7	73450995	73453566	intron (NM_001081345, intron 32 of 38)	-76506	ENSMUSG00000097756	A730056A06Rik
chr11	63135169	63136377	intron (NM_001302261, intron 2 of 3)	2970	ENSMUSG00000018217	Pmp22
chr18	23806590	23809002	intron (NM_153058, intron 1 of 6)	3826	ENSMUSG00000024277	Mapre2
chr6	135239890	135241352	intron (NM_010352, intron 5 of 6)	7263	ENSMUSG00000030206	Gsg1
chr3	122290567	122292654	Intergenic	2093	ENSMUSG00000076456	Mir760
chr11	101579597	101582493	non-coding (NR_152788, exon 23 of 23)	-1197	ENSMUSG00000034947	Tmem106a
chr4	47186046	47186959	Intergenic	-21510	ENSMUSG00000028339	Col15a1
chr7	110773103	110774432	intron (NM_009667, intron 1 of 14)	1163	ENSMUSG00000005686	Ampd3
chr18	36512323	36513217	intron (NM_010415, intron 2 of 5)	3035	ENSMUSG00000024486	Hbegf
chr11	103983843	103984788	3' UTR (NM_007477, exon 5 of 5)	17444	ENSMUSG00000062421	Arf2
chr5	138226676	138228248	intron (NM_001013773, intron 1 of 5)	1558	ENSMUSG00000047592	Nxpe5
chr6	51524735	51525947	intron (NM_001361581, intron 1 of 6)	1081	ENSMUSG00000038301	Snx10
chr5	30916091	30916655	intron (NM_133918, intron 3 of 7)	2587	ENSMUSG00000029163	Emilin1
chr5	3489907	3491557	intron (NM_009873, intron 5 of 7)	-53101	ENSMUSG00000058503	Fam133b
chr6	124920238	124922209	intron (NR_152158, intron 1 of 1)	-3277	ENSMUSG00000030122	Ptms
chr5	65102230	65103265	Intergenic	-4821	ENSMUSG00000054920	Klhl5
chr11	83592017	83596478	intron (NR_036452, intron 1 of 8)	-1160	ENSMUSG00000018927	Ccl6
chr3	107037085	107038991	TTS (NM_008418)	-1466	ENSMUSG00000056145	AI504432
chr1	151917766	151918340	intron (NM_197990, intron 4 of 5)	162679	ENSMUSG00000043019	Edem3
chr13	109297812	109299291	intron (NM_011056, intron 3 of 16)	-26193	ENSMUSG00000076946	Mir582
chr11	82034968	82036002	promoter-TSS (NM_011333)	-92	ENSMUSG00000035385	Ccl2
chr6	9072393	9073379	intron (NM_008751, intron 1 of 1)	122867	ENSMUSG00000046178	Nxph1
chr4	88864370	88866324	Intergenic	14854	ENSMUSG00000045364	Ifne
chr7	90033198	90035611	intron (NR_110365, intron 1 of 5)	5245	ENSMUSG00000097585	E230029C05Rik
chr15	74956545	74957634	intron (NM_001164039, intron 2 of 4)	1983	ENSMUSG00000022587	Ly6e
chr2	30406680	30407498	exon (NM_007760, exon 7 of 14)	8659	ENSMUSG00000026853	Crat
chr3	28031024	28032894	intron (NM_001368667, intron 6 of 26)	47788	ENSMUSG00000027695	Pld1
chr18	25883205	25884379	Intergenic	-129635	ENSMUSG00000024268	Celf4
chr16	76109639	76111106	Intergenic	-12241	ENSMUSG00000116695	4930578N18Rik
chr8	41052575	41058176	promoter-TSS (NM_001005864)	-579	ENSMUSG00000045636	Mtus1
chr12	40788711	40790643	intron (NM_172803, intron 31 of 52)	-234413	ENSMUSG00000056899	Immp2l
chr19	47404818	47406712	intron (NM_001164717, intron 2 of 13)	58646	ENSMUSG00000053617	Sh3pxd2a
chr7	99089098	99090328	intron (NM_178635, intron 4 of 14)	51431	ENSMUSG00000035354	Uvrag
chr3	59119646	59120989	intron (NM_001287119, intron 1 of 2)	10445	ENSMUSG00000036381	P2ry14
chr10	69216490	69218865	intron (NM_001081347, intron 2 of 10)	4483	ENSMUSG00000019944	Rhobtb1
chr11	54149646	54150392	Intergenic	49095	ENSMUSG00000018906	P4ha2
chr7	89214956	89216740	intron (NM_001360745, intron 4 of 13)	122939	ENSMUSG00000039428	Tmem135
chr6	17610328	17612724	Intergenic	-25484	ENSMUSG00000015733	Capza2
chr9	70013622	70014219	intron (NM_001282083, intron 1 of 4)	1372	ENSMUSG00000033543	Gtf2a2
chr1	23432853	23434555	Intergenic	-50529	ENSMUSG00000026158	Ogfrl1
chr7	28168876	28170548	promoter-TSS (NM_007991)	-36	ENSMUSG00000046865	Fbl
chrX	159198790	159200850	Intergenic	-55962	ENSMUSG00000031309	Rps6ka3
chr15	57891836	57893103	promoter-TSS (NM_024207)	-51	ENSMUSG00000022365	Derl1
chr4	111441681	111442934	intron (NM_026279, intron 3 of 5)	27301	ENSMUSG00000028545	Bend5
chr19	10841701	10842629	promoter-TSS (NM_023044)	-379	ENSMUSG00000024737	Slc15a3
chr10	40847017	40848206	intron (NM_027879, intron 7 of 14)	35532	ENSMUSG00000038446	Cdc40
chr10	37257321	37261893	Intergenic	-120681	ENSMUSG00000069662	Marcks
chr7	90128502	90130372	promoter-TSS (NM_146194)	37	ENSMUSG00000097162	2310010J17Rik
chr10	44379908	44384527	Intergenic	22541	ENSMUSG00000089260	Mir1929
chr11	70446478	70448078	Intergenic	-4640	ENSMUSG00000018923	Med11
chr8	126593994	126597382	Intergenic	-1702	ENSMUSG00000051495	Irf2bp2
chr10	22746614	22748764	Intergenic	-16242	ENSMUSG00000071359	Tbpl1
chr4	102753015	102754862	Intergenic	-6197	ENSMUSG00000028524	Sgip1
chr15	66728559	66730812	intron (NM_009375, intron 27 of 47)	58915	ENSMUSG00000053469	Tg
chr15	27663967	27664818	exon (NM_198301, exon 4 of 7)	17150	ENSMUSG00000056069	Otulinl
chr9	106280617	106281400	promoter-TSS (NM_027354)	-53	ENSMUSG00000023345	Poc1a
chr9	116164035	116168381	intron (NM_009371, intron 1 of 7)	9155	ENSMUSG00000032440	Tgfbr2
chr5	53588109	53589375	intron (NM_001080928, intron 1 of 10)	-1604	ENSMUSG00000039191	Rbpj
chr16	45226815	45227854	intron (NM_001037719, intron 1 of 5)	2997	ENSMUSG00000052013	Btla
chr12	59129438	59130656	intron (NM_001165254, intron 1 of 22)	299	ENSMUSG00000021000	Mia2
chr7	38189018	38190027	intron (NM_028166, intron 2 of 3)	5735		1600014C10Rik
chr12	105936917	105937714	Intergenic	-72948	ENSMUSG00000021115	Vrk1
chr10	68104953	68105837	intron (NM_023598, intron 8 of 9)	125825	ENSMUSG00000037846	Rtkn2
chr6	30336719	30337635	Intergenic	-32638	ENSMUSG00000039159	Ube2h
chr17	54001547	54004171	Intergenic	-12228	ENSMUSG00000023943	Sult1c1
chr2	120462716	120465252	exon (NM_001177799, exon 1 of 21)	391	ENSMUSG00000079110	Capn3
chr12	69537773	69539035	Intergenic	44624	ENSMUSG00000049882	Vcpkmt
chr10	82859847	82860905	promoter-TSS (NM_001042514)	35	ENSMUSG00000020250	Txnrd1
chr12	8519376	8522097	Intergenic	18830	ENSMUSG00000020600	Slc7a15
chr18	62087428	62090659	Intergenic	90938	ENSMUSG00000045730	Adrb2
chr17	71181484	71183293	Intergenic	-1144	ENSMUSG00000024052	Lpin2
chr7	80013417	80015814	Intergenic	-10199	ENSMUSG00000048897	Zfp710
chr11	24184324	24185453	Intergenic	104193	ENSMUSG00000000861	Bcl11a
chr1	181255973	181258006	Intergenic	-45011	ENSMUSG00000038733	Wdr26
chr5	121841907	121843701	Intergenic	-5945	ENSMUSG00000042594	Sh2b3
chr16	5444774	5446099	Intergenic	-189480	ENSMUSG00000022544	Eef2kmt
chr13	107809425	107811459	intron (NM_145456, intron 5 of 17)	79622		Zswim6
chr5	147362579	147363689	intron (NM_010229, intron 9 of 23)	37355	ENSMUSG00000042817	Flt3
chr3	121890374	121891874	Intergenic	-62105	ENSMUSG00000039831	Arhgap29
chr14	103477257	103479961	Intergenic	-34732	ENSMUSG00000022123	Scel
chr7	114193690	114195057	Intergenic	60307	ENSMUSG00000030754	Copb1
chr9	56075482	56076591	Intergenic	-13940	ENSMUSG00000032322	Pstpip1
chr11	62846909	62848696	intron (NM_001291441, intron 1 of 12)	679	ENSMUSG00000090173	Fbxw10
chr2	147011791	147014448	5' UTR (NM_001356402, exon 1 of 29)	120	ENSMUSG00000027433	Xrn2
chr1	132341344	132342201	Intergenic	25647	ENSMUSG00000009772	Nuak2
chr2	129379152	129382627	Intergenic	-9750	ENSMUSG00000027398	Il1b
chr2	128373685	128374561	intron (NR_028591, intron 1 of 1)	55228		Morrbid
chr3	116613251	116616471	promoter-TSS (NM_030016)	-274	ENSMUSG00000033439	Trmt13
chr4	59803071	59806103	Intergenic	-1063	ENSMUSG00000028385	Snx30
chr15	5414155	5416633	Intergenic	-80924	ENSMUSG00000110018	5430437J10Rik
chr9	77725400	77726171	Intergenic	-28750	ENSMUSG00000032350	Gclc
chr8	41372699	41375163	intron (NM_019734, intron 1 of 13)	766	ENSMUSG00000031591	Asah1
chr5	120510920	120512190	intron (NM_133221, intron 1 of 15)	363	ENSMUSG00000032754	Slc8b1
chr7	43352709	43353967	intron (NM_145581, intron 5 of 9)	1997	ENSMUSG00000039013	Siglecf
chr18	54970819	54971239	intron (NM_175751, intron 2 of 9)	19151	ENSMUSG00000052713	Zfp608
chr16	93031394	93035216	Intergenic	-207231	ENSMUSG00000022952	Runx1
chr12	55569549	55570383	Intergenic	4761	ENSMUSG00000063129	Aldoart2
chr1	87637267	87640856	intron (NR_122078, intron 2 of 27)	18749	ENSMUSG00000026288	Inpp5d
chr1	64120208	64123177	promoter-TSS (NM_033563)	-303	ENSMUSG00000025959	Klf7
chr12	46869788	46870882	Intergenic	-51568	ENSMUSG00000021047	Nova1
chr17	5728071	5728936	intron (NM_146073, intron 7 of 8)	-70154	ENSMUSG00000096965	3300005D01Rik
chr1	163283884	163284735	intron (NM_001025570, intron 1 of 2)	29341	ENSMUSG00000026586	Prrx1
chr11	103966101	103967175	promoter-TSS (NM_007477)	-87	ENSMUSG00000062421	Arf2
chr12	40519657	40523092	intron (NM_172803, intron 1 of 52)	75321	ENSMUSG00000035954	Dock4
chr5	67820725	67824829	intron (NM_001038999, intron 1 of 36)	24654	ENSMUSG00000037685	Atp8a1
chr2	72473686	72474902	Intergenic	-1925	ENSMUSG00000055612	Cdca7
chr11	78864382	78865021	Intergenic	38106	ENSMUSG00000072640	Lyrm9
chr2	60171871	60173396	Intergenic	-37303	ENSMUSG00000026977	2024-03-07
chr10	83004247	83005521	intron (NM_021439, intron 1 of 2)	19387	ENSMUSG00000034612	Chst11
chr12	69531989	69533126	Intergenic	50471	ENSMUSG00000049882	Vcpkmt
chr8	41024290	41025087	TTS (NR_015457)	6950	ENSMUSG00000084960	B430010I23Rik
chr17	55749577	55751573	intron (NM_139138, intron 1 of 16)	591	ENSMUSG00000032915	Adgre4
chr10	44588916	44590612	Intergenic	-131016	ENSMUSG00000038151	Prdm1
chr15	50108168	50110156	Intergenic	779887	ENSMUSG00000038679	Trps1
chr2	38513470	38514921	intron (NM_001159631, intron 1 of 9)	2319	ENSMUSG00000026749	Nek6
chr2	10971473	10972477	Intergenic	-200407	ENSMUSG00000026778	Prkcq
chr14	17410652	17411776	Intergenic	-249746	ENSMUSG00000021779	Thrb
chr8	122665124	122667882	intron (NM_009824, intron 1 of 11)	11672	ENSMUSG00000006362	Cbfa2t3
chr2	22815505	22817674	intron (NM_019456, intron 1 of 13)	42262	ENSMUSG00000026786	Apbb1ip
chr19	11517088	11519234	promoter-TSS (NM_027209)	-398	ENSMUSG00000024677	Ms4a6b
chr6	134133581	134135226	intron (NM_001303102, intron 2 of 8)	98703	ENSMUSG00000030199	Etv6
chr19	54106279	54106801	Intergenic	61281	ENSMUSG00000033717	Adra2a
chr8	89392532	89393885	Intergenic	-349046	ENSMUSG00000031665	Sall1
chr9	123952456	123954227	Intergenic	15351	ENSMUSG00000025804	Ccr1
chr13	18800048	18800851	intron (NM_172120, intron 7 of 28)	83157	ENSMUSG00000041236	Vps41
chr15	19856980	19858100	Intergenic	672167	ENSMUSG00000115803	Gm35496
chr7	114502955	114503652	intron (NM_011055, intron 4 of 15)	59669	ENSMUSG00000030670	Cyp2r1
chr2	129549294	129550367	Intergenic	-13228	ENSMUSG00000043727	F830045P16Rik
chr4	134916978	134918830	Intergenic	-2988	ENSMUSG00000028822	Tmem50a
chr16	56061868	56062684	intron (NM_001360073, intron 1 of 24)	4746	ENSMUSG00000052917	Senp7
chr12	102281888	102283401	promoter-TSS (NM_001161365)	-430	ENSMUSG00000044456	Rin3
chr2	11636643	11637732	Intergenic	-5605	ENSMUSG00000026770	Il2ra
chr6	134530761	134532876	intron (NM_008514, intron 2 of 22)	35095	ENSMUSG00000030201	Lrp6
chr19	57211525	57211995	intron (NM_001362445, intron 1 of 20)	4272	ENSMUSG00000025085	Ablim1
chr8	75085712	75086698	Intergenic	-7413	ENSMUSG00000005413	Hmox1
chr11	59539688	59544028	promoter-TSS (NM_145827)	289	ENSMUSG00000032691	Nlrp3
chr10	40499284	40500267	Intergenic	-70587	ENSMUSG00000019834	Slc22a16
chr7	75785949	75789079	Intergenic	-60824	ENSMUSG00000055652	Klhl25
chr8	79225175	79226644	intron (NM_026315, intron 2 of 5)	22674	ENSMUSG00000031682	1700011L22Rik
chr13	107837700	107840402	intron (NM_145456, intron 5 of 17)	51013		Zswim6
chr11	45806406	45810343	intron (NR_045876, intron 1 of 3)	291		F630206G17Rik
chr7	90059226	90061664	Intergenic	31286	ENSMUSG00000097585	E230029C05Rik
chr9	74935190	74935765	Intergenic	-17403	ENSMUSG00000034858	Fam214a
chr2	150840156	150842654	intron (NM_001356550, intron 2 of 8)	1165	ENSMUSG00000032046	Abhd12
chr1	87648504	87653279	intron (NR_122078, intron 2 of 27)	30579	ENSMUSG00000026288	Inpp5d
chr14	77536905	77537753	intron (NM_172813, intron 7 of 18)	-30461	ENSMUSG00000067973	Gm6994
chr11	62574138	62577411	intron (NM_011706, intron 1 of 15)	1288	ENSMUSG00000018507	Trpv2
chr7	89236126	89237107	intron (NM_001360745, intron 4 of 13)	102171	ENSMUSG00000039428	Tmem135
chr1	64189102	64193781	Intergenic	-70052	ENSMUSG00000025959	Klf7
chr2	71337745	71339144	intron (NM_172436, intron 3 of 17)	29311	ENSMUSG00000027010	Slc25a12
chr9	114742447	114744201	intron (NM_026036, intron 3 of 3)	12121	ENSMUSG00000032434	Cmtm6
chr14	10438724	10439957	intron (NM_001308285, intron 4 of 9)	14118	ENSMUSG00000060579	Fhit
chr6	134170776	134173984	intron (NM_007961, intron 2 of 7)	136680	ENSMUSG00000030199	Etv6
chr4	95160592	95162758	Intergenic	-109453	ENSMUSG00000052684	Jun
chr19	16147953	16149868	intron (NM_008139, intron 1 of 6)	-15188		E030024N20Rik
chr16	49854369	49859355	intron (NM_001368415, intron 1 of 8)	1201	ENSMUSG00000055447	Cd47
chr10	17655055	17657555	Intergenic	-66923	ENSMUSG00000039910	Cited2
chr18	53743894	53745725	promoter-TSS (NM_178686)	-201	ENSMUSG00000048799	Cep120
chr1	33502149	33503889	intron (NM_008922, intron 10 of 13)	166775	ENSMUSG00000026134	Prim2
chr9	47726969	47727870	intron (NM_001025600, intron 1 of 8)	90789		Gm10677
chr17	13683306	13684263	Intergenic	-76757	ENSMUSG00000068036	Afdn
chr6	32027734	32028857	Intergenic	-21993	ENSMUSG00000029766	1700012A03Rik
chr4	8911830	8914030	Intergenic	161606	ENSMUSG00000041235	Chd7
chr4	62429688	62431130	intron (NM_153504, intron 3 of 3)	4841	ENSMUSG00000063851	Rnf183
chr17	34238655	34240458	intron (NM_010389, intron 1 of 5)	651	ENSMUSG00000041538	H2-Ob
chr7	120850136	120854278	intron (NM_001267711, intron 1 of 17)	1018	ENSMUSG00000035064	Eef2k
chr9	63737478	63739122	intron (NM_016769, intron 1 of 8)	19694	ENSMUSG00000032402	Smad3
chr15	66811187	66814508	intron (NM_009192, intron 1 of 8)	18982	ENSMUSG00000022372	Sla
chr5	112357375	112358087	intron (NM_001359853, intron 4 of 13)	-1698	ENSMUSG00000051503	Gm6583
chr3	88137857	88139121	Intergenic	-3883	ENSMUSG00000001419	Mef2d
chr9	57560491	57563648	intron (NM_022813, intron 1 of 8)	1125	ENSMUSG00000040188	Scamp2
chr12	38777712	38780482	promoter-TSS (NM_007960)	-985	ENSMUSG00000004151	Etv1
chr7	126675740	126676621	intron (NM_133670, intron 1 of 7)	238	ENSMUSG00000030711	Sult1a1
chr6	48510324	48512279	intron (NR_015597, intron 2 of 6)	6962	ENSMUSG00000107476	Zfp862-ps
chr13	49271859	49272595	intron (NM_015759, intron 14 of 17)	-23521	ENSMUSG00000021384	Susd3
chr13	52099884	52100956	intron (NR_045061, intron 3 of 7)	3679	ENSMUSG00000113211	4921525O09Rik
chr1	46926894	46928266	Intergenic	-1804	ENSMUSG00000025986	Slc39a10
chr8	13503598	13504649	Intergenic	-9588	ENSMUSG00000031451	Gas6
chr11	8573688	8577486	intron (NM_001083587, intron 4 of 30)	88948	ENSMUSG00000020422	Tns3
chr16	76362726	76364969	intron (NM_173440, intron 1 of 3)	9202	ENSMUSG00000048490	Nrip1
chr17	25677898	25678573	Intergenic	-38937	ENSMUSG00000025739	Gng13
chr14	79532487	79534098	intron (NM_001286411, intron 1 of 8)	17618	ENSMUSG00000036461	Elf1
chr9	111562481	111563703	intron (NM_016853, intron 10 of 10)	124011	ENSMUSG00000032500	Dclk3
chr6	120111721	120113297	intron (NM_016718, intron 1 of 3)	19129	ENSMUSG00000041377	Ninj2
chr3	127789171	127794939	intron (NM_001356430, intron 2 of 2)	1398	ENSMUSG00000046688	Tifa
chr12	110485411	110486252	promoter-TSS (NM_001364206)	34	ENSMUSG00000017843	Ppp2r5c
chr4	53126897	53127189	intron (NM_013454, intron 5 of 49)	32852	ENSMUSG00000015243	Abca1
chr13	93237373	93238292	Intergenic	-45415	ENSMUSG00000042167	Tent2
chr2	4572689	4574549	intron (NM_001177844, intron 3 of 11)	13865	ENSMUSG00000026657	Frmd4a
chr13	52793426	52794279	Intergenic	-36647		BB123696
chr7	25128237	25130156	intron (NM_001163554, intron 1 of 14)	3264	ENSMUSG00000008496	Pou2f2
chr2	125575483	125577287	intron (NM_001081091, intron 22 of 27)	48728	ENSMUSG00000068394	Cep152
chr5	32713836	32714573	Intergenic	32138	ENSMUSG00000023452	Pisd
chr16	3920596	3921452	intron (NM_029738, intron 6 of 11)	12015	ENSMUSG00000014232	Cluap1
chrX	20930962	20932727	promoter-TSS (NM_008823)	-289	ENSMUSG00000001128	Cfp
chr6	54082214	54083426	intron (NM_001163640, intron 1 of 12)	42888	ENSMUSG00000004633	Chn2
chr13	59820444	59821528	intron (NM_153538, intron 2 of 27)	2161	ENSMUSG00000035248	Tut7
chr15	9570330	9572480	Intergenic	-41529	ENSMUSG00000003882	Il7r
chr19	24987311	24991348	Intergenic	-10200	ENSMUSG00000052085	Dock8
chr1	151689048	151690189	exon (NM_022018, exon 6 of 14)	65109	ENSMUSG00000100594	2810414N06Rik
chr4	149664048	149666097	intron (NM_001029837, intron 2 of 23)	-1756	ENSMUSG00000039936	Pik3cd
chr9	99164685	99165382	Intergenic	-24822	ENSMUSG00000032462	Pik3cb
chr19	40962866	40963595	intron (NM_001365054, intron 4 of 16)	30991	ENSMUSG00000061132	Blnk
chr11	63045648	63047858	Intergenic	-14906	ENSMUSG00000042189	Tekt3
chr5	143038562	143040248	intron (NM_207110, intron 13 of 16)	73615	ENSMUSG00000045078	Rnf216
chr12	55487035	55489312	Intergenic	4474	ENSMUSG00000021025	Nfkbia
chr3	54399696	54400397	Intergenic	38939	ENSMUSG00000027750	Postn
chr17	34180360	34181190	Intergenic	6555	ENSMUSG00000096727	Psmb9
chr19	21031460	21033170	Intergenic	-72395	ENSMUSG00000118047	4930554I06Rik
chr16	38758059	38759135	intron (NM_019804, intron 4 of 6)	16338	ENSMUSG00000022793	B4galt4
chr7	4812126	4813558	promoter-TSS (NM_133777)	-502	ENSMUSG00000060860	Ube2s
chr4	145231566	145232149	intron (NM_011610, intron 1 of 9)	15013	ENSMUSG00000028599	Tnfrsf1b
chr5	139364465	139367107	intron (NM_028469, intron 2 of 4)	3959	ENSMUSG00000065593	Mir339
chr3	108797163	108798217	intron (NM_011504, intron 16 of 18)	42812	ENSMUSG00000027882	Stxbp3
chr10	99171037	99172753	intron (NR_153333, intron 11 of 12)	63760	ENSMUSG00000090035	Galnt4
chr6	86665793	86667378	intron (NM_010751, intron 2 of 5)	2574	ENSMUSG00000001156	Mxd1
chr6	100850025	100851115	intron (NM_182939, intron 2 of 8)	16932	ENSMUSG00000052144	Ppp4r2
chr6	33514785	33516847	intron (NM_009148, intron 9 of 17)	266688	ENSMUSG00000029763	Exoc4
chr16	92674988	92677027	intron (NM_001111023, intron 2 of 5)	21322	ENSMUSG00000022952	Runx1
chr1	170466078	170467105	intron (NR_154593, intron 2 of 9)	90519	ENSMUSG00000038473	Nos1ap
chr9	61885880	61886763	Intergenic	28189	ENSMUSG00000007892	Rplp1
chr4	62307641	62308709	intron (NM_001355385, intron 21 of 27)	16628	ENSMUSG00000066152	Slc31a2
chr6	125445002	125446260	Intergenic	49129	ENSMUSG00000030342	Cd9
chr3	95457756	95459618	intron (NM_009709, intron 3 of 20)	24297	ENSMUSG00000015522	Arnt
chr1	180541364	180542644	Intergenic	-26887	ENSMUSG00000026496	Parp1
chr11	98361090	98361779	intron (NM_021547, intron 1 of 14)	3066	ENSMUSG00000018167	Stard3
chr1	64290026	64290764	Intergenic	-169006	ENSMUSG00000025959	Klf7
chr1	191114347	191116586	Intergenic	17052	ENSMUSG00000026630	Batf3
chr7	46992563	46993890	3' UTR (NM_175318, exon 6 of 6)	15188	ENSMUSG00000049516	Spty2d1
chr7	28381821	28384582	Intergenic	-3973	ENSMUSG00000044786	Zfp36
chr10	66950407	66951775	Intergenic	-30707		1110002J07Rik
chr13	111796147	111797747	intron (NM_011945, intron 1 of 19)	12046	ENSMUSG00000021754	Map3k1
chr2	91206218	91207046	intron (NM_007387, intron 6 of 10)	3720	ENSMUSG00000002103	Acp2
chr14	40919372	40920553	intron (NM_001316748, intron 2 of 8)	-18289	ENSMUSG00000037833	Sh2d4b
chr12	99325205	99327524	intron (NM_183186, intron 3 of 5)	123710	ENSMUSG00000033713	Foxn3
chr16	32170869	32171499	Intergenic	-5590	ENSMUSG00000052384	Nrros
chr6	71270319	71272785	promoter-TSS (NM_001354706)	-119	ENSMUSG00000098623	Mir8112
chr11	115066548	115067130	Intergenic	-4800	ENSMUSG00000048498	Cd300e
chr12	3834360	3835320	intron (NM_001271753, intron 1 of 22)	27404	ENSMUSG00000073242	Dnmt3aos
chr18	53311894	53314796	intron (NM_029394, intron 1 of 6)	67720	ENSMUSG00000024535	Snx24
chr16	26347797	26349739	Intergenic	23071	ENSMUSG00000022512	Cldn1
chr15	9528770	9530518	intron (NM_001355680, intron 1 of 7)	232	ENSMUSG00000003882	Il7r
chr11	120142411	120143131	intron (NM_001361697, intron 1 of 15)	8580	ENSMUSG00000061306	Slc38a10
chr1	55474529	55475734	intron (NM_001114663, intron 1 of 5)	69185	ENSMUSG00000038349	Plcl1
chr11	79305408	79306605	Intergenic	-33886	ENSMUSG00000020716	Nf1
chr2	166446125	166447421	promoter-TSS (NR_015558)	-678		5031425F14Rik
chr12	33433185	33434562	intron (NM_172253, intron 2 of 3)	4249	ENSMUSG00000020561	Twistnb
chr5	88959624	88960294	intron (NM_001359211, intron 3 of 26)	-68007	ENSMUSG00000060961	Slc4a4
chr3	37655837	37657429	Intergenic	16686	ENSMUSG00000037211	Spry1
chr5	140732688	140734461	intron (NM_173405, intron 2 of 7)	9447	ENSMUSG00000050022	Amz1
chr1	65536021	65536946	Intergenic	225226	ENSMUSG00000025946	Pth2r
chr11	87039095	87040163	intron (NM_025638, intron 7 of 9)	34508	ENSMUSG00000061666	Gdpd1
chr14	102982730	102983530	promoter-TSS (NR_039592)	-493	ENSMUSG00000098557	Kctd12
chr10	99426474	99428877	Intergenic	164444	ENSMUSG00000019960	Dusp6
chr12	80853283	80854018	intron (NM_001242419, intron 3 of 6)	63118	ENSMUSG00000021133	Susd6
chr1	184728621	184730905	intron (NM_008250, intron 3 of 3)	2730	ENSMUSG00000039377	Hlx
chr5	112282905	112284125	intron (NM_001326590, intron 1 of 5)	6770	ENSMUSG00000029344	Tpst2
chr7	100943549	100945089	intron (NM_183168, intron 1 of 2)	-12158	ENSMUSG00000032875	Arhgef17
chr10	59973934	59975138	Intergenic	-22766	ENSMUSG00000020108	Ddit4
chr10	44634074	44635815	Intergenic	-176196	ENSMUSG00000038151	Prdm1
chr6	129234216	129237171	intron (NR_040268, intron 2 of 3)	2352	ENSMUSG00000097354	2310001H17Rik
chr12	99284013	99285137	intron (NM_183186, intron 4 of 5)	-121767	ENSMUSG00000113210	4930474N09Rik
chr2	122569448	122572923	Intergenic	40092	ENSMUSG00000027199	Gatm
chr6	72155304	72156482	Intergenic	-32696	ENSMUSG00000108709	4933431G14Rik
chr7	99673832	99676021	intron (NM_175316, intron 7 of 13)	20883	ENSMUSG00000030737	Slco2b1
chr3	84333595	84334518	Intergenic	-29281	ENSMUSG00000027993	Trim2
chr2	93941375	93943439	Intergenic	-11925	ENSMUSG00000075023	Accsl
chr14	62864432	62866337	promoter-TSS (NR_105860)	-158	ENSMUSG00000098858	Mir6541
chr13	59822279	59823752	intron (NM_153538, intron 1 of 27)	132	ENSMUSG00000035248	Tut7
chr9	45251066	45252846	Intergenic	14751	ENSMUSG00000098361	Mir7086
chr10	99130247	99131154	intron (NR_153333, intron 4 of 12)	22565	ENSMUSG00000090035	Galnt4
chr5	77292621	77293932	TTS (NM_019836)	16810	ENSMUSG00000036285	Noa1
chr12	101957394	101959848	promoter-TSS (NM_029705)	-378	ENSMUSG00000021189	Atxn3
chr6	149343473	149344004	Intergenic	34324	ENSMUSG00000032712	Resf1
chr13	113571793	113572679	Intergenic	46328	ENSMUSG00000042364	Snx18
chr12	73687474	73687960	intron (NM_008856, intron 2 of 13)	102921	ENSMUSG00000021108	Prkch
chr4	9648710	9650988	intron (NM_001290367, intron 1 of 22)	-6132	ENSMUSG00000028207	Asph
chr2	34976924	34978029	Intergenic	-15704	ENSMUSG00000026875	Traf1
chr2	107224296	107225813	Intergenic	-65535	ENSMUSG00000042604	Kcna4
chr5	72817531	72818961	intron (NM_001113461, intron 3 of 17)	50202	ENSMUSG00000029217	Tec
chr16	11411734	11412312	intron (NM_001290148, intron 1 of 13)	6375	ENSMUSG00000071669	Snx29
chr4	135069655	135070642	Intergenic	-50497	ENSMUSG00000070691	Runx3
chr3	30855323	30857273	intron (NM_001286994, intron 1 of 3)	348	ENSMUSG00000037661	Gpr160
chr1	143887836	143889771	Intergenic	111525	ENSMUSG00000018189	Uchl5
chr19	17275717	17277001	Intergenic	63146	ENSMUSG00000038843	Gcnt1
chr7	92984788	92985520	Intergenic	-94725	ENSMUSG00000051515	Fam181b
chr5	64931970	64934782	promoter-TSS (NM_030682)	182	ENSMUSG00000044827	Tlr1
chr15	27882512	27883424	intron (NM_001081302, intron 9 of 56)	142880	ENSMUSG00000022263	Trio
chr12	73722821	73724343	intron (NM_008856, intron 10 of 13)	138786	ENSMUSG00000021108	Prkch
chr17	75435332	75437376	intron (NM_001166493, intron 1 of 16)	449	ENSMUSG00000071042	Rasgrp3
chr7	121516539	121517696	Intergenic	72719		4933432K03Rik
chr1	55025277	55030245	promoter-TSS (NM_031179)	-283	ENSMUSG00000025982	Sf3b1
chr2	101174933	101178085	Intergenic	444537	ENSMUSG00000027165	B230118H07Rik
chr2	160044484	160045044	Intergenic	28111	ENSMUSG00000086653	9130015L21Rik
chr6	51555931	51558904	intron (NM_001361577, intron 1 of 6)	12124	ENSMUSG00000038301	Snx10
chr17	24691315	24692935	Intergenic	-2176	ENSMUSG00000007021	Syngr3
chr10	67385935	67386513	Intergenic	-100943	ENSMUSG00000075000	Nrbf2
chr15	73147731	73149897	intron (NM_153178, intron 1 of 18)	36133	ENSMUSG00000036698	Ago2
chr8	124701997	124704870	intron (NM_001357357, intron 4 of 19)	18561	ENSMUSG00000037300	Ttc13
chr5	122548873	122551281	TTS (NM_001358917)	-47852	ENSMUSG00000029467	Atp2a2
chr6	88421172	88423444	intron (NM_023060, intron 1 of 6)	24231	ENSMUSG00000033216	Eefsec
chr9	124070822	124072108	Intergenic	-30718	ENSMUSG00000049103	Ccr2
chr14	73122300	73122972	Intergenic	-19874	ENSMUSG00000022106	Rcbtb2
chr8	103918849	103919893	Intergenic	-182254	ENSMUSG00000031871	Cdh5
chr13	101796763	101797774	Intergenic	-29051	ENSMUSG00000041417	Pik3r1
chr1	120098593	120099867	Intergenic	21689	ENSMUSG00000026385	Dbi
chr2	25588056	25589023	intron (NM_001024616, intron 8 of 14)	-8440	ENSMUSG00000029419	Ajm1
chr1	193875023	193876778	Intergenic	346859	ENSMUSG00000103692	4930503O07Rik
chr15	100216021	100216711	3' UTR (NM_001159361, exon 38 of 38)	-11493	ENSMUSG00000023027	Atf1
chr6	8686867	8688746	intron (NM_001252266, intron 5 of 11)	70652	ENSMUSG00000062995	Ica1
chr7	67463422	67465723	Intergenic	-91714	ENSMUSG00000030557	Mef2a
chr7	126667286	126668807	intron (NM_029339, intron 4 of 9)	8372	ENSMUSG00000030711	Sult1a1
chr6	34383971	34384572	promoter-TSS (NM_172398)	24	ENSMUSG00000061758	Akr1b10
chr2	91965404	91966835	Intergenic	-2556	ENSMUSG00000040479	Dgkz
chr5	64959069	64961917	promoter-TSS (NM_001359180)	-445	ENSMUSG00000051498	Tlr6
chr18	67542319	67543661	intron (NM_194355, intron 4 of 16)	6183	ENSMUSG00000024533	Spire1
chr16	49801439	49802194	Intergenic	-53838	ENSMUSG00000055447	Cd47
chr14	13360553	13362787	intron (NM_028052, intron 2 of 5)	76890	ENSMUSG00000056296	Synpr
chr6	83016933	83017577	intron (NM_033079, intron 7 of 9)	16216	ENSMUSG00000068335	Dok1
chr2	11547993	11549374	intron (NM_001177758, intron 1 of 14)	5246	ENSMUSG00000026773	Pfkfb3
chr16	21630264	21632036	intron (NM_001081366, intron 45 of 46)	63515	ENSMUSG00000043391	2510009E07Rik
chr14	103341773	103342414	intron (NM_207215, intron 1 of 84)	4707	ENSMUSG00000033004	Mycbp2
chr6	126939599	126941131	promoter-TSS (NM_001347455)	399	ENSMUSG00000030347	D6Wsu163e
chr7	125617451	125618424	intron (NM_021887, intron 1 of 8)	14508	ENSMUSG00000030745	Il21r
chr18	67605424	67608050	intron (NM_194355, intron 1 of 16)	4169	ENSMUSG00000024533	Spire1
chr13	59508464	59510592	intron (NM_001048008, intron 11 of 17)	34923	ENSMUSG00000021557	Agtpbp1
chr4	102573999	102574720	intron (NM_001177980, intron 1 of 9)	4299	ENSMUSG00000028525	Pde4b
chr2	169519704	169520551	Intergenic	-112382	ENSMUSG00000047907	Tshz2
chr10	54117675	54121111	Intergenic	43471	ENSMUSG00000097069	Gm16998
chr15	101374758	101375916	Intergenic	-5175	ENSMUSG00000037185	Krt80
chr6	81447284	81448837	Intergenic	447603	ENSMUSG00000106154	Mir7232
chr6	95456177	95457723	Intergenic	-122957	ENSMUSG00000068180	AY512915
chr8	89181780	89183049	Intergenic	-138252	ENSMUSG00000031665	Sall1
chr2	27265694	27266449	intron (NR_133905, intron 29 of 29)	-18768	ENSMUSG00000009614	Sardh
chr6	38805617	38807368	intron (NM_001294144, intron 2 of 14)	30819	ENSMUSG00000061436	Hipk2
chr3	79172744	79173799	Intergenic	-27396	ENSMUSG00000062232	Rapgef2
chr6	13601190	13602166	intron (NR_155435, intron 1 of 3)	6420	ENSMUSG00000029569	Tmem168
chr9	111145241	111146331	intron (NM_027742, intron 3 of 13)	27675	ENSMUSG00000032497	Lrrfip2
chr4	53512085	53514603	intron (NM_133891, intron 3 of 15)	72931	ENSMUSG00000028412	Slc44a1
chr13	20150772	20151995	intron (NM_080288, intron 1 of 21)	60876	ENSMUSG00000041112	Elmo1
chr13	55478720	55479655	intron (NM_001177371, intron 8 of 14)	-1411	ENSMUSG00000098341	Mir6944
chr15	8667043	8668074	intron (NM_148938, intron 3 of 9)	43249	ENSMUSG00000005360	Slc1a3
chr7	25705553	25707644	Intergenic	12437	ENSMUSG00000002608	Ccdc97
chr5	19895698	19896959	intron (NM_001170746, intron 2 of 22)	-11190	ENSMUSG00000040003	Magi2
chr6	128888540	128892855	intron (NM_001289706, intron 2 of 6)	427	ENSMUSG00000090164	BC035044
chr10	99168256	99170215	intron (NR_153333, intron 11 of 12)	61100	ENSMUSG00000090035	Galnt4
chr15	64446746	64448060	Intergenic	-64484	ENSMUSG00000022377	Asap1
chr7	97764643	97766101	Intergenic	-23169	ENSMUSG00000030774	Pak1
chr10	121496406	121497192	Intergenic	-20549	ENSMUSG00000025795	Rassf3
chr3	95216537	95218307	promoter-TSS (NR_108026)	-35	ENSMUSG00000097167	Gm16740
chr19	55649067	55649980	intron (NR_045318, intron 2 of 3)	52681	ENSMUSG00000097632	4930552P12Rik
chr16	45004340	45005985	Intergenic	61484	ENSMUSG00000036172	Cd200r3
chr19	9942985	9944020	Intergenic	-37098	ENSMUSG00000024661	Fth1
chr1	162037281	162040829	intron (NM_172646, intron 16 of 19)	34086	ENSMUSG00000090260	2810442N19Rik
chr5	140206970	140207347	intron (NM_001359025, intron 10 of 17)	-32240	ENSMUSG00000029554	Mad1l1
chr6	136553450	136556107	intron (NM_019426, intron 1 of 14)	35927	ENSMUSG00000030213	Atf7ip
chr19	16142505	16143605	intron (NM_008139, intron 1 of 6)	10371	ENSMUSG00000024639	Gnaq
chrX	38456200	38457048	promoter-TSS (NM_001290485)	-164	ENSMUSG00000016534	Lamp2
chr2	145233756	145234420	intron (NM_001356497, intron 1 of 16)	-8523	ENSMUSG00000063873	Slc24a3
chr5	22916620	22918157	intron (NM_029990, intron 1 of 2)	-170504	ENSMUSG00000105076	A930003O13Rik
chr5	139455062	139455597	intron (NM_028469, intron 2 of 4)	5205	ENSMUSG00000053553	3110082I17Rik
chr7	35098394	35099606	Intergenic	-20293	ENSMUSG00000034957	Cebpa
chr13	41466174	41467663	intron (NM_001111324, intron 1 of 7)	20442	ENSMUSG00000021365	Nedd9
chr10	7846557	7847877	intron (NM_172785, intron 2 of 5)	10836	ENSMUSG00000093060	Mir5104
chr17	31073837	31076645	intron (NM_009593, intron 2 of 14)	17547	ENSMUSG00000024030	Abcg1
chr2	33755626	33756195	intron (NM_175184, intron 7 of 9)	-49906	ENSMUSG00000086484	Nron
chr11	72214867	72215785	5' UTR (NM_026068, exon 1 of 4)	188		4930563E22Rik
chr19	24971172	24971822	Intergenic	-9881	ENSMUSG00000024878	Cbwd1
chr12	99544035	99545843	Intergenic	-18902	ENSMUSG00000097917	Gm26839
chr12	86831367	86834496	Intergenic	51883	ENSMUSG00000034168	Irf2bpl
chr19	11404190	11406152	Intergenic	-2490	ENSMUSG00000024675	Ms4a4c
chr4	122891882	122892895	Intergenic	-6312	ENSMUSG00000028656	Cap1
chr9	59755157	59756107	intron (NM_173018, intron 1 of 43)	4458	ENSMUSG00000039585	Myo9a
chr9	41051408	41052450	intron (NM_176860, intron 1 of 13)	27577	ENSMUSG00000032020	Ubash3b
chr7	45237907	45239916	promoter-TSS (NM_007645)	-72	ENSMUSG00000030798	Cd37
chr6	106791309	106792989	intron (NM_175357, intron 4 of 10)	7938	ENSMUSG00000005362	Crbn
chr13	58327186	58328520	intron (NM_175214, intron 7 of 16)	-14704	ENSMUSG00000098258	Mir6369
chr3	133582138	133584312	Intergenic	-38835	ENSMUSG00000040943	Tet2
chr4	137365573	137366426	Intergenic	-8240	ENSMUSG00000006699	Cdc42
chr11	20230995	20232601	intron (NM_172260, intron 5 of 6)	17626	ENSMUSG00000044066	Cep68
chr6	134752240	134753141	intron (NM_001048054, intron 3 of 6)	-39670		1700055D16Rik
chr10	60370620	60372417	3' UTR (NM_001159572, exon 7 of 7)	24667	ENSMUSG00000020101	Vsir
chr12	69516198	69516859	Intergenic	-40978	ENSMUSG00000113035	5830428M24Rik
chr2	4456881	4458832	intron (NM_001347086, intron 3 of 24)	56880	ENSMUSG00000026657	Frmd4a
chr15	80074406	80075406	Intergenic	3673	ENSMUSG00000077734	Snord83b
chr10	63023168	63024701	promoter-TSS (NM_001079824)	-85	ENSMUSG00000020069	Hnrnph3
chr15	86363121	86364636	intron (NM_001358062, intron 6 of 9)	86203	ENSMUSG00000051864	Tbc1d22a
chr13	83064744	83069163	Intergenic	-368620	ENSMUSG00000106655	Mir3961
chr4	132592125	132593664	Intergenic	28827	ENSMUSG00000056529	Ptafr
chr1	181231367	181235056	Intergenic	-21233	ENSMUSG00000038733	Wdr26
chr6	71601801	71603077	intron (NM_001362200, intron 12 of 25)	6700	ENSMUSG00000053470	Kdm3a
chr5	137786256	137787757	promoter-TSS (NM_001360023)	-305	ENSMUSG00000029726	Mepce
chr11	54801741	54802749	Intergenic	-14542	ENSMUSG00000052298	Cdc42se2
chr5	114721805	114723069	TTS (NM_029992)	2922	ENSMUSG00000098656	Mir7028
chr15	78257134	78258949	intron (NM_008677, intron 7 of 9)	13230	ENSMUSG00000071715	Ncf4
chr2	58532331	58535647	intron (NM_007394, intron 2 of 11)	27421	ENSMUSG00000026836	Acvr1
chr13	112665049	112667801	intron (NM_178746, intron 1 of 14)	5659	ENSMUSG00000047789	Slc38a9
chr4	43401245	43403958	intron (NM_001369199, intron 1 of 10)	-3901	ENSMUSG00000035969	Rusc2
chr2	48815117	48817479	intron (NM_007396, intron 1 of 10)	2189	ENSMUSG00000052155	Acvr2a
chr2	172391627	172395421	promoter-TSS (NM_001080820)	-270	ENSMUSG00000074570	Cass4
chr11	85003331	85003987	intron (NM_001029934, intron 29 of 33)	45905	ENSMUSG00000000805	Car4
chr8	89285606	89286894	Intergenic	-242088	ENSMUSG00000031665	Sall1
chr14	105163965	105165550	intron (NM_001368684, intron 1 of 21)	12557	ENSMUSG00000022119	Rbm26
chr16	32176882	32178127	Intergenic	-2296	ENSMUSG00000075269	Bex6
chr3	95672785	95676058	Intergenic	13496	ENSMUSG00000015850	Adamtsl4
chr5	31754573	31755653	intron (NM_181279, intron 5 of 13)	57063	ENSMUSG00000052139	Babam2
chr8	108713964	108715467	promoter-TSS (NM_007496)	71	ENSMUSG00000038872	Zfhx3
chrX	134585177	134585868	promoter-TSS (NM_019865)	-132	ENSMUSG00000079435	Rpl36a
chr16	3894749	3896006	non-coding (NR_153801, exon 4 of 4)	10758	ENSMUSG00000005982	Naa60
chr18	15194334	15196146	Intergenic	-43794	ENSMUSG00000036225	Kctd1
chr9	116058363	116059813	intron (NM_028638, intron 14 of 14)	116275	ENSMUSG00000032440	Tgfbr2
chr1	167336150	167338282	Intergenic	-12775	ENSMUSG00000026687	Aldh9a1
chr3	121570730	121571773	Intergenic	-38907	ENSMUSG00000039865	Slc44a3
chr3	121630267	121631404	Intergenic	12650	ENSMUSG00000044522	A730020M07Rik
chr16	11874977	11876144	intron (NM_146067, intron 2 of 3)	-25804	ENSMUSG00000055015	Gm9961
chr11	83270790	83272091	Intergenic	15286	ENSMUSG00000082101	Slfn14
chr19	6663612	6665869	Intergenic	-121670	ENSMUSG00000061742	Slc22a12
chr9	58268699	58270338	Intergenic	16354	ENSMUSG00000032333	Stoml1
chr13	46042731	46043426	Intergenic	-78087	ENSMUSG00000046876	Atxn1
chr5	102009800	102011515	intron (NM_172882, intron 2 of 66)	59264	ENSMUSG00000043940	Wdfy3
chr2	35195125	35197225	intron (NM_026697, intron 1 of 7)	4945	ENSMUSG00000026878	Rab14
chr2	118490162	118491913	Intergenic	-11341	ENSMUSG00000009549	Srp14
chr12	99639779	99641766	Intergenic	-12798	ENSMUSG00000100211	1700064M15Rik
chrX	103615891	103617479	intron (NR_028380, intron 1 of 10)	7069	ENSMUSG00000086370	Ftx
chr15	6340342	6342537	intron (NM_001008702, intron 1 of 13)	41650	ENSMUSG00000022150	Dab2
chr8	92856152	92857310	intron (NM_001357374, intron 1 of 11)	1398	ENSMUSG00000033192	Lpcat2
chr5	147351288	147355387	intron (NM_010229, intron 15 of 23)	-30897	ENSMUSG00000075543	Urad
chr4	41072639	41074742	Intergenic	24493	ENSMUSG00000028435	Aqp3
chr19	46598551	46599338	promoter-TSS (NM_001177812)	-162	ENSMUSG00000047731	Wbp1l
chr1	51930517	51931599	Intergenic	-15080	ENSMUSG00000018417	Myo1b
chr2	45276625	45279754	Intergenic	-160747	ENSMUSG00000026872	Zeb2
chr8	84203304	84204513	Intergenic	-4610	ENSMUSG00000065611	Mir23a
chr11	115276569	115277575	promoter-TSS (NM_007997)	-103	ENSMUSG00000018861	Fdxr
chr1	36960424	36962374	Intergenic	-21872	ENSMUSG00000026116	Tmem131
chr1	133012123	133012815	intron (NR_126506, intron 3 of 9)	12947	ENSMUSG00000054387	Mdm4
chr10	85125683	85126181	intron (NM_028832, intron 2 of 2)	2095	ENSMUSG00000049038	Mterf2
chr16	55811563	55812412	3' UTR (NM_001159395, exon 13 of 13)	10151	ENSMUSG00000035356	Nfkbiz
chr19	28363138	28364939	intron (NM_175459, intron 4 of 10)	-314186	ENSMUSG00000097735	D930032P07Rik
chr3	95650030	95651926	Intergenic	-7743	ENSMUSG00000038612	Mcl1
chr1	93410695	93412021	intron (NM_001357556, intron 24 of 27)	34343	ENSMUSG00000034088	Hdlbp
chr14	30457599	30458550	promoter-TSS (NR_131095)	38		4831407H17Rik
chr17	36031717	36033568	promoter-TSS (NM_010398)	59	ENSMUSG00000067212	H2-T23
chr7	68738314	68739637	3' UTR (NM_001042592, exon 8 of 8)	10263	ENSMUSG00000042659	Arrdc4
chr7	132656519	132658236	intron (NM_029609, intron 6 of 6)	46734	ENSMUSG00000030946	Lhpp
chr13	91634759	91637376	intron (NM_001360776, intron 4 of 15)	-105454	ENSMUSG00000021620	Acot12
chr2	157200996	157202068	intron (NM_011249, intron 1 of 21)	3002	ENSMUSG00000027641	Rbl1
chr19	25002459	25003363	intron (NM_028785, intron 1 of 47)	3382	ENSMUSG00000052085	Dock8
chrX	13599263	13600334	intron (NM_001284503, intron 10 of 26)	-32971	ENSMUSG00000040229	Gpr34
chr16	30154519	30155473	Intergenic	89639	ENSMUSG00000022528	Hes1
chr2	92482527	92485144	Intergenic	-23317	ENSMUSG00000049922	Slc35c1
chr11	95291044	95294347	intron (NM_001195003, intron 5 of 14)	17551	ENSMUSG00000038909	Kat7
chr6	95398533	95400355	Intergenic	-65451	ENSMUSG00000068180	AY512915
chr8	128302242	128303249	Intergenic	-24520	ENSMUSG00000099326	Mir21c
chr2	145864022	145867223	intron (NM_028724, intron 9 of 12)	-37619	ENSMUSG00000002728	Naa20
chr13	34106490	34107704	intron (NR_046184, intron 1 of 4)	6175	ENSMUSG00000113591	4930447K03Rik
chr9	82888370	82889440	intron (NM_001081216, intron 29 of 39)	59099	ENSMUSG00000032251	Irak1bp1
chr4	132794022	132796804	intron (NM_001033308, intron 1 of 5)	951	ENSMUSG00000037731	Themis2
chr2	93345361	93347040	Intergenic	-11713	ENSMUSG00000027217	Tspan18
chr14	31182924	31184186	3' UTR (NM_001347583, exon 14 of 14)	-14914	ENSMUSG00000042286	Stab1
chr7	25434110	25437169	intron (NR_015569, intron 4 of 6)	-22753	ENSMUSG00000060188	Cxcl17
chrX	7864392	7865140	intron (NM_001290537, intron 3 of 9)	-13540	ENSMUSG00000031155	Pim2
chr14	65342720	65346206	Intergenic	-14213	ENSMUSG00000034522	Zfp395
chr16	57188398	57190171	exon (NM_026254, exon 11 of 18)	12187	ENSMUSG00000022749	Tbc1d23
chr19	32905533	32907751	Intergenic	149065	ENSMUSG00000013663	Pten
chr7	118702772	118703534	intron (NM_019580, intron 1 of 5)	2585	ENSMUSG00000033917	Gde1
chr13	112751193	112753965	Intergenic	-48198	ENSMUSG00000021759	Plpp1
chr13	56172271	56173871	TTS (NM_145976)	5814	ENSMUSG00000049625	Tifab
chr11	106758852	106759570	intron (NR_073165, intron 4 of 9)	7985	ENSMUSG00000040528	Milr1
chr10	84146284	84147945	Intergenic	-46417	ENSMUSG00000111049	Gm34184
chr2	150920768	150922436	intron (NM_001163476, intron 4 of 4)	12008	ENSMUSG00000027454	Gins1
chr11	72466284	72468319	intron (NM_153060, intron 2 of 12)	7726	ENSMUSG00000040447	Spns2
chr12	81718898	81720216	3' UTR (NM_001174107, exon 11 of 11)	61613	ENSMUSG00000042724	Map3k9
chr16	92873628	92874908	Intergenic	-48194	ENSMUSG00000022952	Runx1
chr7	122127226	122129061	exon (NM_001289844, exon 4 of 13)	4803	ENSMUSG00000044702	Palb2
chr19	6868838	6869861	Intergenic	-11138	ENSMUSG00000047810	Ccdc88b
chr10	66929361	66933871	Intergenic	-11232		1110002J07Rik
chr17	87246701	87247300	Intergenic	18947	ENSMUSG00000024150	Mcfd2
chrX	51460994	51462326	intron (NM_001077202, intron 3 of 4)	218817	ENSMUSG00000062184	Hs6st2
chr1	193844099	193845082	Intergenic	-337060	ENSMUSG00000065533	Mir205
chr6	5211496	5212300	Intergenic	-17952	ENSMUSG00000002588	Pon1
chr14	25483640	25485066	intron (NM_183208, intron 1 of 23)	25168	ENSMUSG00000007817	Zmiz1
chr9	100642129	100643631	promoter-TSS (NM_009282)	-568	ENSMUSG00000037286	Stag1
chr1	84317042	84319258	Intergenic	-33505	ENSMUSG00000045658	Pid1
chr10	14186366	14189557	Intergenic	221582	ENSMUSG00000015501	Hivep2
chr6	30269104	30270310	intron (NM_001169576, intron 1 of 4)	-25904	ENSMUSG00000039159	Ube2h
chr3	95668536	95669815	Intergenic	10454	ENSMUSG00000038612	Mcl1
chr8	35791532	35792518	intron (NM_001370844, intron 14 of 32)	26302	ENSMUSG00000109372	Gm19410
chr14	102809209	102811356	Intergenic	172350	ENSMUSG00000092901	Mir5130
chr6	136518533	136520199	intron (NM_019426, intron 1 of 14)	515	ENSMUSG00000030213	Atf7ip
chr4	133659376	133660546	Intergenic	12686	ENSMUSG00000043257	Pigv
chr17	7914348	7915463	Intergenic	-11095	ENSMUSG00000033450	Tagap
chr12	112839965	112840782	Intergenic	-10852	ENSMUSG00000047832	Cdca4
chr5	76139692	76140886	promoter-TSS (NM_020611)	16	ENSMUSG00000029233	Srd5a3
chr15	8662816	8664470	intron (NM_148938, intron 3 of 9)	47164	ENSMUSG00000005360	Slc1a3
chr7	55874191	55875505	intron (NM_011370, intron 5 of 30)	32777	ENSMUSG00000030447	Cyfip1
chr16	23279536	23281146	intron (NM_145933, intron 2 of 7)	-10129	ENSMUSG00000022885	St6gal1
chr18	62067900	62069935	Intergenic	111064	ENSMUSG00000045730	Adrb2
chr11	29692618	29694951	promoter-TSS (NM_194051)	10	ENSMUSG00000020458	Rtn4
chr6	120023857	120025391	intron (NM_001199083, intron 1 of 27)	9687	ENSMUSG00000076217	Mir706
chr14	60147993	60149446	Intergenic	-61805	ENSMUSG00000021983	Atp8a2
chr1	151039954	151041405	Intergenic	-47244	ENSMUSG00000066842	Hmcn1
chr13	98812094	98813858	intron (NM_172591, intron 1 of 25)	2473	ENSMUSG00000041685	Fcho2
chr7	80213529	80214952	intron (NM_013659, intron 4 of 14)	15799	ENSMUSG00000030539	Sema4b
chr4	109546106	109546931	Intergenic	-15221	ENSMUSG00000060491	4930522H14Rik
chr7	84210957	84212537	Intergenic	-59854	ENSMUSG00000038459	Abhd17c
chr7	96790215	96790974	TTS (NR_045874)	10955	ENSMUSG00000053049	Gm15413
chr10	95371592	95372828	Intergenic	35934	ENSMUSG00000100550	2310039L15Rik
chr2	157128942	157131769	intron (NM_001370610, intron 1 of 6)	4741	ENSMUSG00000027639	Samhd1
chr9	92269535	92270730	intron (NM_011636, intron 8 of 8)	-2771	ENSMUSG00000098766	Mir6386
chr4	66826992	66829185	intron (NM_021297, intron 1 of 2)	537	ENSMUSG00000039005	Tlr4
chr6	114893699	114895024	intron (NM_001356371, intron 2 of 5)	27460	ENSMUSG00000030315	Vgll4
chr16	84966633	84968534	intron (NM_001198826, intron 14 of 16)	-4628	ENSMUSG00000115518	Gm10791
chr10	40127825	40129599	intron (NM_001114332, intron 1 of 5)	13542	ENSMUSG00000019838	Slc16a10
chr1	55766366	55767361	Intergenic	-164378	ENSMUSG00000099950	9130227L01Rik
chr17	36111396	36112666	promoter-TSS (NM_001271005)	-355		H2-T-ps
chr18	23896701	23897174	Intergenic	-57751	ENSMUSG00000024276	Zfp397
chr6	5163502	5166269	non-coding (NR_156747, exon 18 of 18)	29061	ENSMUSG00000002588	Pon1
chr6	82763537	82764889	intron (NM_013820, intron 1 of 17)	10241	ENSMUSG00000000628	Hk2
chr10	128492922	128494284	promoter-TSS (NM_001317220)	283	ENSMUSG00000090841	Myl6
chr13	52848727	52850641	intron (NM_016709, intron 6 of 9)	79993	ENSMUSG00000021460	Auh
chr2	48948871	48949794	promoter-TSS (NM_011958)	-65	ENSMUSG00000026761	Orc4
chr5	104046371	104048869	promoter-TSS (NR_049192)	-383	ENSMUSG00000093690	Mir5619
chr8	108615815	108616702	Intergenic	-31581	ENSMUSG00000110613	Lncbate1
chr5	113836542	113837598	Intergenic	-6569	ENSMUSG00000048163	Selplg
chr10	14207403	14208103	Intergenic	241374	ENSMUSG00000015501	Hivep2
chr9	50552111	50555621	promoter-TSS (NM_001357221)	-204	ENSMUSG00000032066	Bco2
chr7	80077875	80079898	intron (NM_175433, intron 1 of 4)	-3629	ENSMUSG00000108714	Gm21057
chrX	14838069	14839798	Intergenic	272556	ENSMUSG00000045217	Ppp1r2-ps9
chr15	73493934	73494596	Intergenic	-18295	ENSMUSG00000036661	Dennd3
chr4	15268389	15270026	intron (NM_181401, intron 1 of 2)	3387	ENSMUSG00000043252	Tmem64
chr2	119208052	119210667	promoter-TSS (NM_139139)	-564	ENSMUSG00000034278	Dnajc17
chr17	28692371	28695330	intron (NM_001168514, intron 2 of 12)	1282	ENSMUSG00000053436	Mapk14
chr10	40447251	40448961	intron (NM_001291817, intron 4 of 11)	98798	ENSMUSG00000038481	Cdk19
chr2	168573256	168575346	intron (NM_001291168, intron 1 of 9)	16064	ENSMUSG00000027544	Nfatc2
chr9	124124833	124127981	3' UTR (NM_009917, exon 2 of 2)	4864	ENSMUSG00000079227	Ccr5
chr10	127594416	127595342	intron (NM_008512, intron 8 of 88)	26269	ENSMUSG00000040249	Lrp1
chr10	91179794	91180629	Intergenic	-8592	ENSMUSG00000019961	Tmpo
chr7	99376711	99377926	Intergenic	-4200	ENSMUSG00000035314	Gdpd5
chr18	67938715	67940148	intron (NM_172631, intron 1 of 5)	6258	ENSMUSG00000024544	Ldlrad4
chr3	59228103	59232002	intron (NM_177855, intron 16 of 43)	-19170	ENSMUSG00000036362	P2ry13
chr17	34197457	34198763	promoter-TSS (NM_010724)	-85	ENSMUSG00000024338	Psmb8
chr7	110840245	110841148	intron (NM_025999, intron 1 of 5)	3685	ENSMUSG00000030788	Rnf141
chr10	81133215	81136723	Intergenic	-1302	ENSMUSG00000035011	Zbtb7a
chr16	38711073	38712303	intron (NM_020260, intron 1 of 11)	1347	ENSMUSG00000022799	Arhgap31
chr12	4235679	4237696	3' UTR (NM_001204912, exon 2 of 2)	2674	ENSMUSG00000096199	Ptrhd1
chr2	170152493	170155995	Intergenic	-11569	ENSMUSG00000052056	Zfp217
chr17	10382581	10383944	Intergenic	58660	ENSMUSG00000099384	1700110C19Rik
chr2	11496457	11497368	intron (NM_001177758, intron 1 of 14)	5178	ENSMUSG00000026773	Pfkfb3
chr17	32335519	32336855	exon (NM_017476, exon 6 of 14)	14390	ENSMUSG00000002625	Akap8l
chr6	38870920	38871443	intron (NM_001294144, intron 1 of 14)	5009	ENSMUSG00000061436	Hipk2
chr18	61767566	61768569	intron (NM_178928, intron 1 of 18)	18595	ENSMUSG00000033032	Afap1l1
chr9	121635911	121636932	intron (NM_026915, intron 1 of 5)	5172	ENSMUSG00000032530	Lyzl4
chr5	21030160	21031513	intron (NM_011203, intron 1 of 17)	4411	ENSMUSG00000028771	Ptpn12
chr9	124036864	124039210	Intergenic	16066	ENSMUSG00000035448	Ccr3
chr16	36938964	36943244	intron (NM_008225, intron 3 of 13)	6121	ENSMUSG00000022831	Hcls1
chr15	74954115	74955583	promoter-TSS (NM_001164040)	-202	ENSMUSG00000022587	Ly6e
chr17	75461729	75462606	intron (NM_001166493, intron 1 of 16)	-3371	ENSMUSG00000071042	Rasgrp3
chr2	31170126	31172478	intron (NM_178760, intron 4 of 17)	18986	ENSMUSG00000000194	Gpr107
chr2	79694939	79697988	Intergenic	-11317	ENSMUSG00000034683	Ppp1r1c
chr8	22931662	22932602	exon (NM_001364449, exon 15 of 17)	-42704	ENSMUSG00000031543	Ank1
chr8	126755163	126758714	Intergenic	-92082		A630001O12Rik
chr10	117718509	117721298	Intergenic	-9145	ENSMUSG00000020184	Mdm2
chr5	150594317	150595871	promoter-TSS (NM_133898)	-569	ENSMUSG00000041132	N4bp2l1
chr1	172481766	172482490	promoter-TSS (NM_033608)	-85	ENSMUSG00000037995	Igsf9
chr16	26034166	26036146	intron (NM_173379, intron 1 of 14)	70657	ENSMUSG00000038168	P3h2
chr15	100080666	100081470	intron (NR_037311, intron 3 of 3)	42404	ENSMUSG00000023026	Dip2b
chr10	84443367	84444636	Intergenic	-3333	ENSMUSG00000020032	Nuak1
chr12	52395899	52399328	Intergenic	82996	ENSMUSG00000111982	Gm35135
chr9	63731138	63731781	intron (NM_016769, intron 1 of 8)	26535	ENSMUSG00000032402	Smad3
chr15	100174824	100175775	exon (NM_001159361, exon 19 of 38)	12737	ENSMUSG00000092752	Mir3473a
chr3	30601228	30602832	promoter-TSS (NM_001289621)	-57	ENSMUSG00000037730	Mynn
chr3	54589762	54590759	Intergenic	-102555	ENSMUSG00000027751	Supt20
chr5	65866969	65868717	intron (NM_001081105, intron 1 of 2)	4259	ENSMUSG00000029204	Rhoh
chrX	106030507	106032402	intron (NM_001109757, intron 1 of 22)	4230	ENSMUSG00000033792	Atp7a
chr1	80655124	80656110	intron (NM_175291, intron 1 of 55)	9735	ENSMUSG00000038608	Dock10
chr3	148917260	148918907	intron (NM_001081298, intron 1 of 23)	36552	ENSMUSG00000028184	Adgrl2
chr16	22517551	22518321	TTS (NR_130988)	6456	ENSMUSG00000089874	9230117E06Rik
chr19	56724113	56726874	TTS (NM_007419)	3376	ENSMUSG00000035283	Adrb1
chr17	26167261	26169458	intron (NM_001159598, intron 2 of 9)	29673	ENSMUSG00000024182	Axin1
chr13	3525412	3528117	Intergenic	-11311	ENSMUSG00000021218	Gdi2
chr4	139175335	139176160	non-coding (NR_033543, exon 3 of 3)	4908	ENSMUSG00000073739	Gm16287
chr9	45084411	45086899	intron (NM_001005421, intron 3 of 10)	6472	ENSMUSG00000048534	Jaml
chr6	116226954	116229230	intron (NM_026585, intron 15 of 30)	20059	ENSMUSG00000024104	Washc2
chr18	75462210	75464179	intron (NM_201354, intron 10 of 11)	-51451	ENSMUSG00000097712	Gm10532
chr11	70945119	70946100	intron (NM_172394, intron 10 of 16)	24364	ENSMUSG00000040667	Nup88
chr6	135227790	135229437	intron (NM_001362111, intron 10 of 12)	19271	ENSMUSG00000030206	Gsg1
chr15	81729552	81730382	promoter-TSS (NM_011241)	-48	ENSMUSG00000022391	Rangap1
chr13	100152279	100153230	intron (NM_001126182, intron 12 of 15)	27899	ENSMUSG00000021645	Smn1
chr13	106758938	106761596	Intergenic	176691	ENSMUSG00000042590	Ipo11
chr7	122205572	122206751	Intergenic	-13335	ENSMUSG00000030865	Chp2
chr5	8805575	8807445	intron (NM_011075, intron 4 of 27)	-7987		Gm5106
chr10	25433316	25435561	intron (NM_013511, intron 1 of 19)	26070	ENSMUSG00000019978	Epb41l2
chr10	117288184	117288985	exon (NM_013590, exon 4 of 4)	4284	ENSMUSG00000069515	Lyz1
chr3	142313288	142315638	intron (NM_001190856, intron 3 of 14)	77387	ENSMUSG00000028273	Pdlim5
chr17	6005873	6006803	intron (NM_001357667, intron 6 of 24)	-1242	ENSMUSG00000023805	Synj2
chr1	53822788	53824625	intron (NM_001001883, intron 28 of 28)	-25718	ENSMUSG00000098443	Mir7681
chr5	115331894	115334572	TTS (NM_025573)	6056	ENSMUSG00000029538	Srsf9
chr2	120539190	120540524	intron (NM_011743, intron 3 of 21)	24002	ENSMUSG00000027288	Zfp106
chr12	99608218	99609089	intron (NR_136760, intron 2 of 3)	19321	ENSMUSG00000100211	1700064M15Rik
chr11	26600322	26605353	Intergenic	-8917	ENSMUSG00000064090	Vrk2
chr6	134068520	134070878	intron (NM_001303102, intron 2 of 8)	33999	ENSMUSG00000030199	Etv6
chr5	114765465	114766935	intron (NM_001077359, intron 4 of 18)	7291	ENSMUSG00000041890	Git2
chr9	108342316	108343045	Intergenic	3600	ENSMUSG00000063856	Gpx1
chr2	35444360	35445155	intron (NM_001145821, intron 1 of 7)	16692	ENSMUSG00000035778	Ggta1
chr9	58231243	58232889	intron (NM_001311088, intron 4 of 8)	10916	ENSMUSG00000098886	Mir6385
chr1	127242308	127243409	intron (NM_145128, intron 1 of 17)	37872	ENSMUSG00000036155	Mgat5
chr3	69701868	69703072	Intergenic	-19585	ENSMUSG00000027787	Nmd3
chr9	41067814	41069385	intron (NM_176860, intron 1 of 13)	10907	ENSMUSG00000032020	Ubash3b
chr6	54048697	54049603	intron (NM_001163640, intron 1 of 12)	9218	ENSMUSG00000004633	Chn2
chr12	3867961	3870498	intron (NM_001271753, intron 4 of 22)	-6985	ENSMUSG00000073242	Dnmt3aos
chr8	70904498	70905021	Intergenic	-1215	ENSMUSG00000019261	Map1s
chr18	70643472	70645235	Intergenic	76061	ENSMUSG00000024513	Mbd2
chr10	77544929	77545706	intron (NR_157228, intron 3 of 13)	14947	ENSMUSG00000000290	Itgb2
chr4	132747484	132748210	intron (NM_133888, intron 1 of 7)	9324	ENSMUSG00000028885	Smpdl3b
chr12	84174152	84176218	intron (NM_001163501, intron 1 of 12)	18830	ENSMUSG00000042507	Elmsan1
chr1	16078666	16079424	intron (NM_001243238, intron 2 of 4)	14280	ENSMUSG00000067795	4930444P10Rik
chr9	86015613	86016878	Intergenic	173393	ENSMUSG00000035274	Tpbg
chr8	120685066	120687269	Intergenic	17847	ENSMUSG00000031818	Cox4i1
chr4	132809392	132810170	Intergenic	-13417	ENSMUSG00000037731	Themis2
chrX	57303203	57305462	intron (NM_001358573, intron 2 of 20)	22269	ENSMUSG00000031133	Arhgef6
chr6	72159891	72163540	Intergenic	-38518	ENSMUSG00000108709	4933431G14Rik
chr12	38931707	38932282	Intergenic	148283	ENSMUSG00000004151	Etv1
chrX	36796038	36796988	intron (NM_007451, intron 1 of 3)	916	ENSMUSG00000016319	Slc25a5
chr12	84747248	84749092	Intergenic	24942	ENSMUSG00000021242	Npc2
chr2	102751257	102752447	intron (NM_001361018, intron 6 of 9)	-5092		Gm13872
chr4	3481708	3484007	Intergenic	-54233	ENSMUSG00000094253	Mir3471-2
chr1	151228044	151229059	Intergenic	90517		C730036E19Rik
chr6	34871485	34872475	3' UTR (NM_199145, exon 4 of 4)	6085	ENSMUSG00000046806	Cyren
chr9	120034118	120034929	Intergenic	-10925	ENSMUSG00000079243	Xirp1
chr17	87504697	87506142	Intergenic	-58484	ENSMUSG00000036438	Calm2
chr5	85913433	85915968	Intergenic	150883	ENSMUSG00000029253	Cenpc1
chr6	29794361	29795665	intron (NM_001171000, intron 1 of 16)	26570	ENSMUSG00000029772	Ahcyl2
chr10	38211202	38212791	Intergenic	36222	ENSMUSG00000111234	4930591E09Rik
chr10	21501634	21503138	Intergenic	-90759	ENSMUSG00000050844	1700020N01Rik
chr9	77828430	77829116	Intergenic	74238	ENSMUSG00000032350	Gclc
chr2	158405550	158406332	Intergenic	-3912	ENSMUSG00000027652	Ralgapb
chr6	94509164	94510600	intron (NM_026255, intron 2 of 9)	9568	ENSMUSG00000045100	Slc25a26
chr2	132597011	132597842	promoter-TSS (NR_033468)	-770	ENSMUSG00000074783	AU019990
chr1	180357582	180358312	intron (NM_001081175, intron 2 of 7)	-27398		Gm5069
chr5	90584695	90585319	intron (NM_001252661, intron 12 of 13)	23798	ENSMUSG00000070690	Albfm1
chrX	142537336	142538007	Intergenic	-142676	ENSMUSG00000047045	Tmem164
chr11	68474661	68475844	intron (NM_177320, intron 2 of 18)	-27767	ENSMUSG00000046207	Pik3r6
chr2	35161811	35163100	intron (NM_012018, intron 30 of 43)	30221	ENSMUSG00000057110	Cntrl
chr11	98917379	98918423	intron (NM_001025779, intron 9 of 11)	9750	ENSMUSG00000017499	Cdc6
chr6	52441880	52442570	Intergenic	-50226	ENSMUSG00000107895	1700094M24Rik
chr10	118796358	118797636	Intergenic	71906	ENSMUSG00000028630	Dyrk2
chr11	22856593	22858961	intron (NM_001169114, intron 1 of 1)	1958	ENSMUSG00000051650	B3gnt2
chr17	35869728	35871447	intron (NM_001146711, intron 2 of 3)	3972	ENSMUSG00000034595	Ppp1r18
chr12	21367179	21370988	intron (NR_120376, intron 1 of 18)	4549	ENSMUSG00000052593	Adam17
chr7	4723464	4724914	intron (NM_177887, intron 3 of 4)	893	ENSMUSG00000046456	Tmem150b
chr14	51088449	51096791	intron (NM_021472, intron 1 of 1)	1543	ENSMUSG00000021876	Rnase4
chr10	94922655	94923809	intron (NM_018797, intron 1 of 30)	21613	ENSMUSG00000074785	Plxnc1
chr18	50053176	50055861	promoter-TSS (NR_155293)	-856		C030005K06Rik
chr6	113644396	113646471	intron (NM_001113553, intron 1 of 11)	6966	ENSMUSG00000060477	Irak2
chr5	62854403	62855559	intron (NM_001170705, intron 8 of 9)	43325	ENSMUSG00000090326	Dthd1
chr16	11071595	11072352	intron (NM_009223, intron 1 of 1)	5675	ENSMUSG00000037972	Snn
chrX	13631483	13633187	promoter-TSS (NM_011823)	-434	ENSMUSG00000040229	Gpr34
chr8	121911367	121912598	intron (NM_001033485, intron 1 of 1)	4149		BC048644
chr12	4915105	4919470	promoter-TSS (NM_001362349)	-66	ENSMUSG00000052812	Atad2b
chr12	79841269	79841860	Intergenic	83169	ENSMUSG00000112765	9430078K24Rik
chr18	82867180	82868754	Intergenic	12070	ENSMUSG00000097738	4930445N18Rik
chr6	147099239	147099801	intron (NM_001081237, intron 1 of 2)	8445	ENSMUSG00000040102	Klhl42
chr2	45242445	45247997	Intergenic	-127779	ENSMUSG00000026872	Zeb2
chr10	25318063	25319036	Intergenic	-19386	ENSMUSG00000039166	Akap7
chr4	44012329	44017565	intron (NM_001369156, intron 1 of 6)	2277	ENSMUSG00000028478	Clta
chr11	6522711	6523399	Intergenic	-2097	ENSMUSG00000020437	Myo1g
chr16	33836453	33837777	intron (NM_001145884, intron 1 of 14)	7450	ENSMUSG00000022817	Itgb5
chr2	79254625	79255220	promoter-TSS (NM_010576)	-504	ENSMUSG00000027009	Itga4
chr5	124439118	124440610	promoter-TSS (NM_001310725)	-66	ENSMUSG00000049327	Kmt5a
chr3	137945968	137948716	intron (NM_011932, intron 4 of 8)	28787	ENSMUSG00000091512	Lamtor3
chr6	87502651	87503318	intron (NM_001037727, intron 1 of 10)	-6657	ENSMUSG00000030047	Arhgap25
chr13	56177344	56179157	intron (NM_001168615, intron 1 of 2)	635	ENSMUSG00000049625	Tifab
chr12	85979150	85980642	intron (NM_001364627, intron 29 of 31)	99145	ENSMUSG00000021253	Tgfb3
chr7	88249672	88255503	Intergenic	-25498	ENSMUSG00000030560	Ctsc
chr5	99267218	99269640	Intergenic	-15502	ENSMUSG00000089809	Rasgef1b
chr5	41844095	41847638	Intergenic	-1551	ENSMUSG00000061755	Bod1l
chr2	113449370	113450542	intron (NM_001285459, intron 2 of 16)	8892	ENSMUSG00000044042	Fmn1
chr3	117294167	117294761	Intergenic	66412	ENSMUSG00000044667	Plppr4
chr13	23728115	23729592	Intergenic	-9954	ENSMUSG00000036181	Hist1h1c
chr1	137921439	137923129	Intergenic	-44171	ENSMUSG00000065565	Mir181a-1
chr5	123024806	123026038	intron (NM_175423, intron 1 of 1)	10348	ENSMUSG00000049686	Orai1
chr11	93885775	93887513	promoter-TSS (NM_001013375)	473	ENSMUSG00000059474	Mbtd1
chr7	25605697	25607528	Intergenic	9241	ENSMUSG00000074261	Erich4
chr3	153260087	153263155	intron (NM_011372, intron 3 of 4)	37028	ENSMUSG00000105023	1700012D16Rik
chr1	58724038	58724503	intron (NM_001355056, intron 1 of 8)	-6282	ENSMUSG00000026031	Cflar
chr2	83714054	83715562	Intergenic	-9589	ENSMUSG00000027087	Itgav
chr1	152581116	152582341	intron (NM_001346118, intron 4 of 18)	43489	ENSMUSG00000026482	Rgl1
chr11	94752157	94753851	Intergenic	8178		Gm11545
chr10	71369227	71369951	intron (NM_027184, intron 3 of 5)	21826	ENSMUSG00000060733	Ipmk
chr19	12434605	12438223	Intergenic	8509	ENSMUSG00000040065	Pfpl
chr2	45110916	45116514	promoter-TSS (NM_015753)	-436	ENSMUSG00000026872	Zeb2
chr7	99182407	99184390	promoter-TSS (NM_026384)	-685	ENSMUSG00000030747	Dgat2
chr6	39417780	39419852	intron (NM_018810, intron 1 of 7)	960	ENSMUSG00000029922	Mkrn1
chrX	20386829	20387491	intron (NR_110967, intron 3 of 8)	22679	ENSMUSG00000060090	Rp2
chr10	59334418	59335601	intron (NM_001316370, intron 1 of 13)	11713	ENSMUSG00000019916	P4ha1
chr3	69667047	69667845	Intergenic	-54609	ENSMUSG00000027787	Nmd3
chr8	46817141	46820228	intron (NR_152560, intron 5 of 7)	78939	ENSMUSG00000031627	Irf2
chr3	52069824	52070707	intron (NM_001004176, intron 1 of 4)	34741	ENSMUSG00000061143	Maml3
chr4	63474179	63475714	intron (NM_001008791, intron 1 of 12)	21045	ENSMUSG00000039137	Whrn
chr15	86191100	86192106	Intergenic	-5462	ENSMUSG00000035891	Cerk
chrX	155177108	155177834	Intergenic	-29622	ENSMUSG00000057402	Cldn34b2
chr4	150120191	150120767	intron (NM_019741, intron 2 of 13)	1135	ENSMUSG00000028976	Slc2a5
chr1	172513022	172514637	Intergenic	-7301	ENSMUSG00000026546	Cfap45
chr13	3518903	3521386	Intergenic	-17931	ENSMUSG00000021218	Gdi2
chr12	100021563	100023191	intron (NM_001164426, intron 2 of 2)	57878	ENSMUSG00000045404	Kcnk13
chr15	103461822	103463258	exon (NM_153505, exon 6 of 31)	8715	ENSMUSG00000022488	Nckap1l
chr14	64792432	64793370	intron (NM_001081177, intron 37 of 39)	140360	ENSMUSG00000060012	Kif13b
chr2	92252892	92254427	intron (NM_001362832, intron 6 of 18)	32187	ENSMUSG00000058318	Phf21a
chr3	100439798	100441273	Intergenic	14130	ENSMUSG00000086923	4930406D18Rik
chr13	20089608	20091856	5' UTR (NM_080288, exon 1 of 22)	225	ENSMUSG00000041112	Elmo1
chr1	88094033	88096032	promoter-TSS (NM_201642)	31	ENSMUSG00000090124	Ugt1a7c
chr6	134229167	134231127	intron (NM_007961, intron 3 of 7)	-166182	ENSMUSG00000030200	Bcl2l14
chr2	166029591	166031497	intron (NM_008679, intron 1 of 22)	37907	ENSMUSG00000027678	Ncoa3
chr7	82827858	82829378	Intergenic	-38715	ENSMUSG00000057706	Mex3b
chr16	19972614	19974386	intron (NM_183390, intron 1 of 6)	9549	ENSMUSG00000043008	Klhl6
chr2	75977843	75979044	promoter-TSS (NM_001081228)	-264	ENSMUSG00000075272	Ttc30a2
chr13	103917092	103920621	intron (NM_001005868, intron 1 of 26)	1730	ENSMUSG00000021709	Erbin
chr11	55097451	55097851	promoter-TSS (NM_010299)	-334	ENSMUSG00000000594	Gm2a
chr7	128410501	128412776	intron (NM_026418, intron 1 of 4)	6534	ENSMUSG00000030844	Rgs10
chr10	10459411	10461293	intron (NM_001127353, intron 1 of 36)	12047	ENSMUSG00000050994	Adgb
chr5	111058951	111060088	intron (NM_001267622, intron 2 of 22)	55375	ENSMUSG00000076163	Mir701
chr10	60260200	60261106	Intergenic	-16975	ENSMUSG00000004207	Psap
chr5	136464030	136465870	intron (NM_001291233, intron 2 of 23)	-89147	ENSMUSG00000106479	Mir721
chr1	106814933	106815805	Intergenic	-18644	ENSMUSG00000009907	Vps4b
chr18	4265725	4266573	Intergenic	86804	ENSMUSG00000024235	Map3k8
chr9	32474673	32475781	intron (NM_008026, intron 2 of 8)	66225	ENSMUSG00000016087	Fli1
chr10	98954078	98955194	intron (NM_001359507, intron 1 of 21)	39484	ENSMUSG00000019943	Atp2b1
chr4	9114893	9117241	Intergenic	-153226	ENSMUSG00000041216	Clvs1
chr11	49235843	49239124	Intergenic	-6708	ENSMUSG00000020346	Mgat1
chrX	167229171	167232348	Intergenic	-21541	ENSMUSG00000049775	Tmsb4x
chr10	41893198	41894166	intron (NM_001013370, intron 1 of 9)	6243	ENSMUSG00000038332	Sesn1
chr4	120951616	120952559	promoter-TSS (NM_001005788)	-386	ENSMUSG00000064141	Zfp69
chr12	76956882	76958208	intron (NM_001146176, intron 1 of 3)	4703	ENSMUSG00000059436	Max
chr2	65341236	65342638	intron (NM_177074, intron 7 of 11)	22089	ENSMUSG00000061171	Slc38a11
chr6	37617325	37618346	Intergenic	87662	ENSMUSG00000038641	Akr1d1
chr10	88711893	88713231	Intergenic	18539		Gm4925
chr2	129892820	129894174	Intergenic	-92038		Stk35os1
chr14	30760765	30763614	intron (NM_001166531, intron 2 of 21)	46574	ENSMUSG00000006527	Sfmbt1
chr18	62164021	62165480	Intergenic	15231	ENSMUSG00000045730	Adrb2
chr4	16087548	16089215	Intergenic	-74493	ENSMUSG00000041153	Osgin2
chr13	117211093	117212065	Intergenic	-8994	ENSMUSG00000021728	Emb
chr17	28893913	28895896	Intergenic	-10361	ENSMUSG00000085333	1700030A11Rik
chr7	59229905	59230831	intron (NM_001033962, intron 1 of 10)	1618	ENSMUSG00000025326	Ube3a
chr10	22699866	22701219	intron (NM_178934, intron 4 of 4)	28890	ENSMUSG00000098714	Mir7663
chr17	35997011	35999736	intron (NR_015618, intron 1 of 1)	3869		A930015D03Rik
chr1	151312401	151313700	Intergenic	-31436	ENSMUSG00000023150	Ivns1abp
chr4	98112396	98114425	3' UTR (NM_010905, exon 11 of 11)	269855	ENSMUSG00000028563	Tm2d1
chr3	89210284	89211096	intron (NM_013604, intron 3 of 7)	3217	ENSMUSG00000064068	Mtx1
chr9	116174385	116178857	Intergenic	-1258	ENSMUSG00000032440	Tgfbr2
chr14	120476286	120479954	promoter-TSS (NM_029519)	-341	ENSMUSG00000051615	Rap2a
chr2	104690543	104691422	intron (NM_177190, intron 5 of 9)	21180	ENSMUSG00000027175	Tcp11l1
chr10	44685903	44687655	Intergenic	-228031	ENSMUSG00000038151	Prdm1
chr7	98321087	98323282	promoter-TSS (NM_001360615)	-976	ENSMUSG00000030760	Acer3
chr1	153413341	153416114	promoter-TSS (NR_033736)	-494		E330020D12Rik
chr5	102498279	102499883	intron (NM_146161, intron 1 of 8)	17690	ENSMUSG00000057315	Arhgap24
chr11	96047386	96048037	TTS (NM_001356362)	12826	ENSMUSG00000006058	Snf8
chr6	5166756	5168991	TTS (NM_011134)	26073	ENSMUSG00000002588	Pon1
chr5	136482202	136482836	intron (NM_001291233, intron 2 of 23)	83462	ENSMUSG00000029705	Cux1
chr8	27018199	27019008	Intergenic	-5196	ENSMUSG00000031483	Erlin2
chr17	35813073	35815250	Intergenic	-7552	ENSMUSG00000003541	Ier3
chr10	42436560	42437504	intron (NM_001359297, intron 2 of 11)	41533	ENSMUSG00000038302	Afg1l
chr13	9080825	9082604	Intergenic	-12167	ENSMUSG00000033499	Larp4b
chr13	45453395	45456375	Intergenic	-52559	ENSMUSG00000000253	Gmpr
chr6	115504717	115505617	Intergenic	-39524	ENSMUSG00000042389	Tsen2
chr13	93771238	93776000	intron (NM_009712, intron 1 of 7)	1940	ENSMUSG00000042082	Arsb
chr10	78085586	78088032	Intergenic	17441	ENSMUSG00000000732	Icosl
chr9	70366288	70367420	intron (NM_181072, intron 19 of 27)	38899	ENSMUSG00000093763	Mir5626
chr4	35239824	35242019	Intergenic	-15085	ENSMUSG00000028300	C9orf72
chr1	165666874	165668935	intron (NM_178593, intron 1 of 6)	-33363	ENSMUSG00000026566	Mpzl1
chr6	38687916	38692700	Intergenic	27239	ENSMUSG00000079598	Clec2l
chr12	106033714	106034637	intron (NM_001364367, intron 1 of 14)	-2365	ENSMUSG00000021115	Vrk1
chr13	113507941	113509757	Intergenic	-6005	ENSMUSG00000114790	4921509O07Rik
chr5	100585026	100585586	Intergenic	-13101	ENSMUSG00000029322	Plac8
chr3	79843904	79846092	Intergenic	-2336	ENSMUSG00000027956	Tmem144
chr11	75152534	75155879	intron (NM_001002764, intron 15 of 18)	13946	ENSMUSG00000043099	Hic1
chr5	32112146	32113397	Intergenic	20048		Mir12198
chr3	27676828	27677821	intron (NM_173182, intron 1 of 25)	33128	ENSMUSG00000039286	Fndc3b
chr12	3759256	3760062	intron (NR_027869, intron 16 of 20)	-47321	ENSMUSG00000020661	Dnmt3a
chr11	50223723	50225231	promoter-TSS (NM_145926)	-858	ENSMUSG00000036620	Mgat4b
chr13	28754060	28755027	intron (NR_045053, intron 3 of 8)	-43670	ENSMUSG00000099158	Mir6368
chr10	16994741	16998197	intron (NR_038020, intron 1 of 8)	99313	ENSMUSG00000101969	Gm20125
chr7	28547210	28548162	promoter-TSS (NM_001081115)	-607	ENSMUSG00000047586	Nccrp1
chr4	145096708	145097466	intron (NM_001276465, intron 42 of 69)	93579	ENSMUSG00000020220	Vps13d
chr7	90442240	90443028	promoter-TSS (NR_073438)	-147	ENSMUSG00000051451	Crebzf
chr8	126805597	126806286	Intergenic	-43079		A630001O12Rik
chr14	102942206	102942988	Intergenic	40035	ENSMUSG00000092901	Mir5130
chr7	127027157	127027748	promoter-TSS (NM_010772)	-973	ENSMUSG00000030678	Maz
chr10	60743211	60747002	intron (NM_023596, intron 2 of 5)	7676	ENSMUSG00000020100	Slc29a3
chr9	65718136	65718836	intron (NM_172536, intron 3 of 9)	41938	ENSMUSG00000040652	Oaz2
chr7	34447893	34449411	Intergenic	-58947	ENSMUSG00000066568	Lsm14a
chr13	43777017	43780504	Intergenic	-6352	ENSMUSG00000015396	Cd83
chr12	12301696	12302487	intron (NM_001364432, intron 2 of 12)	39914	ENSMUSG00000020589	Fam49a
chr1	64300235	64304740	Intergenic	-181098	ENSMUSG00000025959	Klf7
chr13	113627040	113627797	Intergenic	-8854	ENSMUSG00000042364	Snx18
chr6	124893455	124894613	Intergenic	-5834	ENSMUSG00000023274	Cd4
chr7	25679998	25681297	promoter-TSS (NM_172148)	-133	ENSMUSG00000063439	B9d2
chr8	35494374	35496052	intron (NM_026067, intron 1 of 6)	320	ENSMUSG00000031527	Eri1
chr18	34377283	34378842	Intergenic	-4647	ENSMUSG00000005873	Reep5
chr5	114915747	114917670	Intergenic	-6532	ENSMUSG00000041827	Oasl1
chr7	116446215	116447837	Intergenic	-3568	ENSMUSG00000030660	Pik3c2a
chr6	120042223	120043528	Intergenic	-4220	ENSMUSG00000045962	Wnk1
chr18	36719260	36720495	Intergenic	6938	ENSMUSG00000051439	Cd14
chr3	123508166	123509213	promoter-TSS (NR_028574)	-353	ENSMUSG00000104960	Snhg8
chr7	64037248	64038305	Intergenic	-98861	ENSMUSG00000052040	Klf13
chr1	170938909	170939879	Intergenic	-11811	ENSMUSG00000038421	Fcrla
chrX	106046747	106048153	intron (NM_001109757, intron 1 of 22)	20226	ENSMUSG00000033792	Atp7a
chr12	40272966	40273813	Intergenic	50025	ENSMUSG00000035983	Gm7008
chr2	158155747	158156872	Intergenic	-9917	ENSMUSG00000037820	Tgm2
chr11	18924929	18925381	intron (NM_001193271, intron 8 of 12)	93814	ENSMUSG00000020160	Meis1
chr7	99101315	99102487	intron (NM_178635, intron 3 of 14)	39243	ENSMUSG00000035354	Uvrag
chr5	134519854	134522261	intron (NM_001039162, intron 3 of 15)	31377	ENSMUSG00000063146	Clip2
chr3	95518354	95519505	Intergenic	-7857	ENSMUSG00000038642	Ctss
chr10	78464989	78466154	promoter-TSS (NM_172134)	-623	ENSMUSG00000032788	Pdxk
chr12	100727839	100729545	Intergenic	-3572	ENSMUSG00000021180	Rps6ka5
chr13	40968362	40969555	intron (NR_155347, intron 1 of 4)	-32052	ENSMUSG00000038683	Pak1ip1
chr6	116735186	116735678	Intergenic	-18674	ENSMUSG00000048108	Tmem72
chr12	25188586	25190924	Intergenic	60581		Gm17746
chr18	66475640	66478516	Intergenic	18474	ENSMUSG00000024521	Pmaip1
chr12	99305097	99306916	intron (NM_183186, intron 3 of 5)	-143198	ENSMUSG00000113210	4930474N09Rik
chr10	116931678	116932656	intron (NM_001359645, intron 3 of 10)	18286	ENSMUSG00000064181	Rab3ip
chr11	108248141	108249155	intron (NM_011101, intron 2 of 16)	95240	ENSMUSG00000050965	Prkca
chr8	83439587	83441203	intron (NM_001039137, intron 1 of 3)	2267	ENSMUSG00000063253	Scoc
chr2	178868318	178869538	Intergenic	438413	ENSMUSG00000039155	Cdh26
chr15	86219860	86221857	intron (NM_145476, intron 1 of 12)	6399	ENSMUSG00000051864	Tbc1d22a
chr18	12760321	12761448	intron (NM_207530, intron 24 of 27)	19529	ENSMUSG00000024430	Cabyr
chr5	124024073	124026696	intron (NM_177876, intron 1 of 3)	6876	ENSMUSG00000066278	Vps37b
chr1	65177548	65181092	promoter-TSS (NM_010497)	-178	ENSMUSG00000025950	Idh1
chr6	34015347	34016791	Intergenic	-13379	ENSMUSG00000056215	Lrguk
chr6	52010952	52012974	intron (NM_018773, intron 1 of 12)	586	ENSMUSG00000059182	Skap2
chr3	116122244	116123519	intron (NM_011693, intron 4 of 8)	6807	ENSMUSG00000027962	Vcam1
chr10	43856103	43856939	Intergenic	30614	ENSMUSG00000111342	4933404K13Rik
chr13	20141318	20143187	intron (NM_080288, intron 1 of 21)	51745	ENSMUSG00000041112	Elmo1
chr17	48346023	48348373	intron (NM_031254, intron 1 of 4)	797	ENSMUSG00000023992	Trem2
chrX	23694262	23697790	intron (NM_175180, intron 1 of 19)	2975	ENSMUSG00000036769	Wdr44
chr16	58473511	58476929	intron (NM_018784, intron 7 of 10)	48206	ENSMUSG00000022747	St3gal6
chr1	13335625	13336965	intron (NM_008678, intron 1 of 22)	36134	ENSMUSG00000005886	Ncoa2
chr5	92277428	92281867	Intergenic	-1466	ENSMUSG00000029413	Naaa
chr9	99089714	99090789	exon (NM_029094, exon 7 of 24)	49960	ENSMUSG00000032462	Pik3cb
chr14	21706831	21707863	intron (NM_001013826, intron 1 of 3)	7229	ENSMUSG00000063821	Dupd1
chr2	91412071	91412812	intron (NM_175123, intron 2 of 8)	32273	ENSMUSG00000040591	1110051M20Rik
chr17	78361766	78363011	intron (NM_015800, intron 13 of 16)	55764	ENSMUSG00000056121	Fez2
chr5	76131814	76132585	Intergenic	-8074	ENSMUSG00000029233	Srd5a3
chr6	136497701	136499078	Intergenic	-20462	ENSMUSG00000030213	Atf7ip
chr13	102687879	102690582	Intergenic	-4317	ENSMUSG00000021624	Cd180
chr17	7916875	7917882	Intergenic	-8622	ENSMUSG00000033450	Tagap
chr1	92051668	92052930	intron (NM_207225, intron 3 of 26)	128042	ENSMUSG00000026313	Hdac4
chr11	100702395	100704973	exon (NM_030150, exon 3 of 13)	587	ENSMUSG00000017830	Dhx58
chr16	76217801	76219175	Intergenic	95875	ENSMUSG00000116695	4930578N18Rik
chr16	93191189	93193426	Intergenic	160882	ENSMUSG00000100277	1810053B23Rik
chr2	150670927	150675161	Intergenic	-4804	ENSMUSG00000027452	Acss1
chr7	118797598	118799085	intron (NM_027815, intron 19 of 30)	57272	ENSMUSG00000030980	Knop1
chr16	91382289	91383599	intron (NM_001110498, intron 1 of 6)	10161	ENSMUSG00000022971	Ifnar2
chr7	66139691	66140857	intron (NM_001081163, intron 2 of 2)	30782	ENSMUSG00000032640	Chsy1
chrX	71983391	71984966	intron (NR_003243, intron 2 of 4)	-7671	ENSMUSG00000005864	Cnga2
chr15	85327777	85328141	Intergenic	-8296	ENSMUSG00000016541	Atxn10
chr4	120053057	120054681	intron (NM_010657, intron 2 of 8)	-107337	ENSMUSG00000028635	Edn2
chr2	156856847	156858133	intron (NR_015591, intron 1 of 2)	5455	ENSMUSG00000085741	5430405H02Rik
chr5	20932040	20933084	intron (NM_001080977, intron 1 of 7)	-18427	ENSMUSG00000101013	A630072M18Rik
chr1	105800483	105801939	intron (NM_009399, intron 1 of 9)	20488	ENSMUSG00000026321	Tnfrsf11a
chr5	103628883	103630041	promoter-TSS (NM_029415)	-59	ENSMUSG00000029321	Slc10a6
chr6	97819676	97821146	intron (NM_001113198, intron 1 of 9)	13353	ENSMUSG00000035158	Mitf
chr12	32206799	32209970	promoter-TSS (NM_001146201)	86	ENSMUSG00000020573	Pik3cg
chr2	18897248	18900035	intron (NM_001355146, intron 3 of 8)	-96823	ENSMUSG00000097638	Carlr
chr8	22657480	22658555	Intergenic	-4580	ENSMUSG00000031536	Polb
chr8	89338067	89339697	Intergenic	-294720	ENSMUSG00000031665	Sall1
chr8	119424817	119426238	Intergenic	-11620	ENSMUSG00000074063	Osgin1
chr1	97718003	97719799	intron (NM_173760, intron 25 of 27)	51191	ENSMUSG00000040648	Ppip5k2
chr13	55019726	55025517	Intergenic	-1236	ENSMUSG00000025877	Hk3
chr3	52101255	52103089	intron (NM_001004176, intron 1 of 4)	2834	ENSMUSG00000061143	Maml3
chr9	57565412	57566291	intron (NM_022813, intron 1 of 8)	4907	ENSMUSG00000040188	Scamp2
chr14	37109187	37110242	intron (NM_001206684, intron 1 of 2)	387	ENSMUSG00000096001	2610528A11Rik
chr9	114752517	114753251	Intergenic	21681	ENSMUSG00000032434	Cmtm6
chr18	46178381	46180330	intron (NM_178872, intron 4 of 9)	19463	ENSMUSG00000033949	Trim36
chr14	45178015	45180323	intron (NM_172597, intron 7 of 20)	40256	ENSMUSG00000021830	Txndc16
chr15	99364760	99366127	intron (NM_001310623, intron 1 of 24)	5039	ENSMUSG00000023008	Fmnl3
chr16	91597508	91599897	Intergenic	-1022	ENSMUSG00000022964	Tmem50b
chr6	50376758	50379553	intron (NM_001347213, intron 2 of 23)	4682	ENSMUSG00000029822	Osbpl3
chr16	27373778	27375178	Intergenic	-4239	ENSMUSG00000056423	Uts2b
chr14	25608249	25609861	intron (NM_183208, intron 6 of 23)	5542		Gm45915
chr13	112799650	112801300	promoter-TSS (NM_008247)	-302	ENSMUSG00000021759	Plpp1
chr13	28502116	28502877	intron (NR_045054, intron 7 of 7)	208377	ENSMUSG00000099158	Mir6368
chr10	21191913	21194066	Intergenic	6045	ENSMUSG00000111005	Gm33619
chr10	7833437	7835749	intron (NM_172785, intron 1 of 5)	-1788	ENSMUSG00000093060	Mir5104
chr2	75828529	75830152	Intergenic	-2837	ENSMUSG00000042410	Agps
chr11	11555537	11560026	Intergenic	68515	ENSMUSG00000020191	Spata48
chr6	83381395	83382263	intron (NM_183138, intron 4 of 10)	19273	ENSMUSG00000099045	Mir6374
chr17	26497410	26498731	Intergenic	10402	ENSMUSG00000024190	Dusp1
chr9	66878945	66883598	intron (NM_173413, intron 1 of 7)	38434	ENSMUSG00000036943	Rab8b
chr13	28616323	28618401	intron (NR_045054, intron 5 of 7)	93511	ENSMUSG00000099158	Mir6368
chr8	41002762	41003960	intron (NM_001005863, intron 7 of 13)	-14377	ENSMUSG00000084960	B430010I23Rik
chr2	144245051	144247898	Intergenic	19728	ENSMUSG00000077714	Snord17
chr13	3537420	3539382	intron (NM_008112, intron 1 of 10)	326	ENSMUSG00000021218	Gdi2
chr15	76299188	76300115	intron (NM_153122, intron 19 of 26)	5279	ENSMUSG00000071724	Smpd5
chr17	84859814	84860217	Intergenic	-69229	ENSMUSG00000024120	Lrpprc
chr3	90080555	90082309	intron (NM_001357581, intron 1 of 8)	1911	ENSMUSG00000027940	Tpm3
chr4	33072683	33073445	intron (NM_008076, intron 2 of 8)	9952	ENSMUSG00000023267	Gabrr2
chr1	165765603	165767157	intron (NR_149310, intron 2 of 4)	2622	ENSMUSG00000040713	Creg1
chr11	115691697	115693519	intron (NM_008163, intron 2 of 5)	6926	ENSMUSG00000059923	Grb2
chr6	115908788	115909441	intron (NM_031177, intron 17 of 28)	-22794	ENSMUSG00000030324	Rho
chr8	115554701	115556235	Intergenic	151426	ENSMUSG00000055435	Maf
chrX	18239053	18240365	intron (NM_009483, intron 9 of 28)	77134	ENSMUSG00000037369	Kdm6a
chr1	170371159	170371768	intron (NR_154593, intron 4 of 9)	62644	ENSMUSG00000042800	Spata46
chr9	110452292	110453781	intron (NM_001360306, intron 2 of 9)	23658	ENSMUSG00000054792	Klhl18
chr14	33324341	33325502	intron (NM_153800, intron 4 of 10)	86103	ENSMUSG00000021936	Mapk8
chr7	80208714	80210391	intron (NM_013659, intron 2 of 14)	11111	ENSMUSG00000030539	Sema4b
chr2	150843929	150845562	intron (NM_024465, intron 4 of 12)	-2175	ENSMUSG00000032046	Abhd12
chr9	57853481	57854815	Intergenic	-19914	ENSMUSG00000004661	Arid3b
chr2	119241417	119243836	intron (NM_016907, intron 2 of 10)	5266	ENSMUSG00000027315	Spint1
chr2	103968313	103970624	promoter-TSS (NM_008505)	-89	ENSMUSG00000032698	Lmo2
chr7	83650653	83651164	exon (NM_001360089, exon 3 of 7)	4587	ENSMUSG00000001741	Il16
chr12	99789323	99790255	intron (NM_030172, intron 5 of 5)	93653	ENSMUSG00000021176	Efcab11
chr18	20886250	20888352	intron (NM_177038, intron 1 of 28)	8777	ENSMUSG00000033382	Trappc8
chr12	34722640	34724852	intron (NM_001271386, intron 3 of 27)	193349	ENSMUSG00000004698	Hdac9
chr4	101652890	101653988	intron (NM_175036, intron 2 of 3)	5656	ENSMUSG00000035212	Leprot
chr13	9873023	9874701	Intergenic	-108541	ENSMUSG00000021156	Zmynd11
chr6	108781547	108785060	exon (NM_026011, exon 1 of 7)	244	ENSMUSG00000030105	Arl8b
chr2	103307225	103309384	Intergenic	-5108	ENSMUSG00000012350	Ehf
chrX	167101284	167102508	Intergenic	-31526		Gm8817
chr6	120566532	120568442	intron (NR_045733, intron 2 of 3)	12691		1700072O05Rik
chr15	100133391	100136165	intron (NM_001159361, intron 3 of 37)	-19618	ENSMUSG00000023026	Dip2b
chr11	101645384	101646323	Intergenic	17904	ENSMUSG00000010362	Rdm1
chr8	36018969	36020112	Intergenic	-75288	ENSMUSG00000050271	Prag1
chr3	9884159	9887523	Intergenic	-52162	ENSMUSG00000027508	Pag1
chr7	3715053	3715999	intron (NM_011095, intron 9 of 14)	4856	ENSMUSG00000058818	Pirb
chr11	121339567	121340777	intron (NM_025793, intron 3 of 9)	14275	ENSMUSG00000025173	Wdr45b
chr11	60935236	60936462	intron (NM_008928, intron 1 of 11)	3795	ENSMUSG00000018932	Map2k3
chr9	22342318	22343636	intron (NM_028390, intron 20 of 23)	-12287		Gm6607
chr4	150487819	150489080	intron (NM_001085492, intron 7 of 22)	163725	ENSMUSG00000039838	Slc45a1
chr1	149953940	149956099	intron (NM_008869, intron 1 of 17)	6271	ENSMUSG00000056220	Pla2g4a
chr13	41097456	41098725	Intergenic	11898	ENSMUSG00000021362	Gcm2
chr1	74236352	74238699	intron (NM_029711, intron 1 of 9)	1008	ENSMUSG00000006304	Arpc2
chr2	22789267	22791270	intron (NM_019456, intron 1 of 13)	15941	ENSMUSG00000026786	Apbb1ip
chr19	29430057	29431428	intron (NM_021396, intron 2 of 5)	19823	ENSMUSG00000016498	Pdcd1lg2
chr2	59400763	59401837	Intergenic	-14618	ENSMUSG00000087455	5330411J11Rik
chr1	74368012	74370513	TTS (NM_001033345)	-5941	ENSMUSG00000026177	Slc11a1
chr3	103399620	103400321	Intergenic	120677	ENSMUSG00000033014	Trim33
chr10	37336342	37339715	Intergenic	-199102	ENSMUSG00000069662	Marcks
chr16	10544588	10545612	promoter-TSS (NM_001204229)	-239	ENSMUSG00000068663	Clec16a
chr11	29704521	29707856	intron (NM_194053, intron 2 of 7)	-12375	ENSMUSG00000020458	Rtn4
chr9	106371527	106373367	intron (NM_153459, intron 2 of 2)	3815	ENSMUSG00000053716	Dusp7
chr10	60346498	60347095	promoter-TSS (NM_001159572)	-55	ENSMUSG00000020101	Vsir
chr19	11059861	11061542	Intergenic	-10135	ENSMUSG00000075010	AW112010
chr1	166171075	166172570	Intergenic	41601	ENSMUSG00000000544	Gpa33
chr9	28618297	28619091	intron (NM_177906, intron 1 of 6)	214366	ENSMUSG00000062257	Opcml
chr11	110561777	110563495	Intergenic	83296	ENSMUSG00000020623	Map2k6
chr14	30619504	30620683	intron (NM_011103, intron 1 of 17)	6115	ENSMUSG00000021948	Prkcd
chr10	109296607	109297770	Intergenic	-286213	ENSMUSG00000035864	Syt1
chr14	14601613	14604631	Intergenic	-99903	ENSMUSG00000021733	Slc4a7
chr1	166137530	166139144	intron (NM_001360925, intron 1 of 5)	8116	ENSMUSG00000000544	Gpa33
chr7	30412570	30414559	promoter-TSS (NM_011662)	-218	ENSMUSG00000030579	Tyrobp
chr1	134419616	134420353	intron (NM_001306069, intron 1 of 7)	4320	ENSMUSG00000026457	Adipor1
chr5	118359806	118363309	Intergenic	116330	ENSMUSG00000032840	2410131K14Rik
chr4	97751107	97752631	intron (NM_001122952, intron 1 of 10)	-25757	ENSMUSG00000028565	Nfia
chr17	34116898	34118176	intron (NM_010238, intron 2 of 12)	2363	ENSMUSG00000024335	Brd2
chr4	53353245	53354546	Intergenic	-83663	ENSMUSG00000086712	AI427809
chr8	90875492	90878093	intron (NM_177224, intron 2 of 39)	47957	ENSMUSG00000056608	Chd9
chr17	7931704	7932106	intron (NM_145968, intron 8 of 9)	5905	ENSMUSG00000033450	Tagap
chr17	31037527	31038926	Intergenic	-19468	ENSMUSG00000024030	Abcg1
chr10	57689826	57690728	intron (NM_001039052, intron 2 of 4)	39296	ENSMUSG00000019876	Pkib
chr2	45087670	45091062	intron (NM_001355289, intron 3 of 10)	20911	ENSMUSG00000026872	Zeb2
chr16	95930851	95932118	Intergenic	-2407	ENSMUSG00000117232	1600002D24Rik
chr5	140818214	140819211	intron (NM_010302, intron 1 of 3)	11719	ENSMUSG00000000149	Gna12
chr13	23573950	23576185	promoter-TSS (NM_178204)	686	ENSMUSG00000071478	Hist1h2ad
chr10	21889320	21890624	intron (NM_001161845, intron 1 of 13)	7788	ENSMUSG00000019970	Sgk1
chr10	88409423	88410495	intron (NM_001004164, intron 2 of 20)	30691	ENSMUSG00000035311	Gnptab
chr19	57609610	57610912	promoter-TSS (NM_181415)	-773	ENSMUSG00000054843	Atrnl1
chr12	86823911	86825785	Intergenic	59966	ENSMUSG00000034168	Irf2bpl
chr11	60837743	60839001	intron (NM_001172112, intron 1 of 6)	7741	ENSMUSG00000042569	Dhrs7b
chr5	88508169	88510340	Intergenic	18643	ENSMUSG00000067149	Jchain
chr15	95797100	95798123	intron (NM_175344, intron 1 of 19)	6768	ENSMUSG00000064210	Ano6
chr4	101184932	101186353	intron (NM_013567, intron 4 of 22)	79581	ENSMUSG00000028530	Jak1
chr16	57215082	57217488	intron (NM_001358433, intron 2 of 18)	-14814	ENSMUSG00000022749	Tbc1d23
chr2	132223379	132224937	Intergenic	23630	ENSMUSG00000027341	Tmem230
chr4	122871540	122872595	intron (NM_001358035, intron 2 of 12)	14009	ENSMUSG00000028656	Cap1
chr19	16455817	16457432	intron (NM_008137, intron 1 of 6)	20957	ENSMUSG00000024697	Gna14
chr1	86440396	86444487	Intergenic	16112	ENSMUSG00000036574	Tex44
chr11	32682317	32683215	intron (NM_001363353, intron 3 of 13)	40211	ENSMUSG00000020271	Fbxw11
chr3	93551972	93553251	Intergenic	-2506	ENSMUSG00000041959	S100a10
chr15	36498602	36500190	Intergenic	-2605	ENSMUSG00000048307	Ankrd46
chr10	59221564	59222525	promoter-TSS (NM_001024911)	122	ENSMUSG00000098188	Sowahc
chr4	45454944	45455923	intron (NM_001033306, intron 3 of 5)	-46667	ENSMUSG00000045973	Slc25a51
chr12	102330080	102331171	intron (NM_177620, intron 3 of 9)	46984	ENSMUSG00000044456	Rin3
chr2	71598167	71599601	intron (NR_039557, intron 2 of 3)	-52130	ENSMUSG00000023391	Dlx2
chr9	64820104	64820689	intron (NM_001162917, intron 2 of 34)	9385	ENSMUSG00000053641	Dennd4a
chr14	75020455	75021302	intron (NM_198642, intron 1 of 13)	4851	ENSMUSG00000034959	Rubcnl
chrX	167179675	167181577	Intergenic	28592	ENSMUSG00000049775	Tmsb4x
chr4	6414749	6416376	intron (NM_010945, intron 21 of 30)	38709	ENSMUSG00000028245	Nsmaf
chr9	56104000	56104784	intron (NM_011193, intron 1 of 14)	14416	ENSMUSG00000032322	Pstpip1
chr10	96372984	96380051	Intergenic	150310	ENSMUSG00000112762	4930459C07Rik
chr4	128662985	128664432	intron (NM_001195130, intron 1 of 14)	9006	ENSMUSG00000028796	Phc2
chr9	64445437	64447927	intron (NM_172522, intron 1 of 22)	61056	ENSMUSG00000036466	Megf11
chr9	116122886	116123890	intron (NM_009371, intron 4 of 7)	51975	ENSMUSG00000032440	Tgfbr2
chr6	91682974	91685469	5' UTR (NM_009320, exon 1 of 15)	154	ENSMUSG00000030096	Slc6a6
chr6	50252578	50253803	intron (NM_018769, intron 1 of 9)	8579	ENSMUSG00000029821	Gsdme
chr13	92030079	92031732	exon (NM_009027, exon 5 of 24)	100923	ENSMUSG00000021708	Rasgrf2
chr1	151342470	151347499	intron (NM_001039511, intron 1 of 7)	486	ENSMUSG00000023150	Ivns1abp
chr2	163641568	163643309	intron (NM_012032, intron 1 of 9)	-2412	ENSMUSG00000058812	0610039K10Rik
chr9	59538989	59543818	intron (NM_010421, intron 1 of 13)	1863	ENSMUSG00000025232	Hexa
chr14	10452826	10453699	intron (NM_001308285, intron 4 of 9)	196	ENSMUSG00000060579	Fhit
chr12	110777614	110778445	intron (NM_001364272, intron 2 of 3)	40029	ENSMUSG00000037957	Wdr20
chr9	100452313	100453291	Intergenic	33671	ENSMUSG00000044244	Il20rb
chr2	92250194	92251436	intron (NM_001362832, intron 6 of 18)	29343	ENSMUSG00000058318	Phf21a
chr4	3528960	3530943	Intergenic	-7139	ENSMUSG00000094253	Mir3471-2
chr15	12232854	12233989	intron (NM_172958, intron 3 of 15)	28393	ENSMUSG00000039458	Mtmr12
chr17	67133047	67134529	intron (NM_008984, intron 2 of 30)	-107553	ENSMUSG00000093508	Mir5709
chr3	95953819	95955133	Intergenic	25219	ENSMUSG00000015749	Anp32e
chr13	94049927	94050875	Intergenic	-7395	ENSMUSG00000045312	Lhfpl2
chr9	63091649	63092805	Intergenic	54753	ENSMUSG00000022245	Skor1
chr6	113677100	113678415	intron (NM_001113553, intron 7 of 11)	-19293	ENSMUSG00000056952	Tatdn2
chr12	104741996	104743021	intron (NM_148948, intron 1 of 26)	9444	ENSMUSG00000041415	Dicer1
chr13	95494264	95495539	Intergenic	-16246	ENSMUSG00000021679	S100z
chr16	7543677	7544678	Intergenic	474342	ENSMUSG00000008658	Rbfox1
chr13	23561759	23563480	promoter-TSS (NM_178205)	-254	ENSMUSG00000069273	Hist1h3e
chr5	123140108	123141890	Intergenic	-1194	ENSMUSG00000038384	Setd1b
chr15	59202240	59202768	Intergenic	-104444	ENSMUSG00000098528	Zfp572
chr1	156986190	156986799	Intergenic	-46868	ENSMUSG00000026594	Ralgps2
chr4	133168785	133171012	intron (NM_153423, intron 1 of 8)	-25757	ENSMUSG00000099202	Mir7017
chr9	70838423	70839868	intron (NM_001324473, intron 1 of 8)	95663	ENSMUSG00000032207	Lipc
chr1	54911915	54915488	intron (NM_001081433, intron 1 of 27)	12686	ENSMUSG00000052331	Ankrd44
chr17	15742819	15743444	exon (NM_007690, exon 17 of 36)	38164	ENSMUSG00000023852	Chd1
chr6	65114699	65116705	3' UTR (NM_001253392, exon 22 of 22)	29028	ENSMUSG00000029919	Hpgds
chr1	186854995	186856168	Intergenic	-106223	ENSMUSG00000001305	Rrp15
chr15	63610590	63614836	Intergenic	-133105	ENSMUSG00000115520	Gm20740
chr4	41314072	41315112	5' UTR (NM_026893, exon 1 of 9)	309	ENSMUSG00000028436	Dcaf12
chr2	170168933	170169456	Intergenic	24859	ENSMUSG00000097514	Gm17619
chr9	110676399	110678720	intron (NM_028312, intron 1 of 6)	21056	ENSMUSG00000019659	Ccdc12
chr13	12408460	12409768	intron (NM_144835, intron 13 of 44)	13739	ENSMUSG00000050244	Heatr1
chr14	114947950	114948938	Intergenic	-2496	ENSMUSG00000115372	1700100I10Rik
chr13	35209392	35210078	TTS (NR_126478)	2313	ENSMUSG00000113770	1700019C18Rik
chr5	147894336	147896292	promoter-TSS (NM_027872)	-499	ENSMUSG00000029650	Slc46a3
chr3	116482362	116483508	Intergenic	25240	ENSMUSG00000000339	Rtca
chr8	14675158	14676500	intron (NM_001145965, intron 3 of 14)	-212707	ENSMUSG00000026317	Cln8
chr2	173351498	173353771	Intergenic	-76101	ENSMUSG00000038400	Pmepa1
[truncated: 4,042 more rows]
